# Supplementary material for: MLKL trafficking and accumulation at the plasma membrane control the kinetics and threshold for necroptosis
Source: Nat Commun. 2020 Jun 19;11:3151. doi: 10.1038/s41467-020-16887-1 (PMC7305196; doi:10.1038/s41467-020-16887-1)
Supplement: Supplementary file 9 — Source Data [file 41467_2020_16887_MOESM9_ESM.zip]

Archive with 12 entries (9 files):
- Source Data for Samson et al., 2020/
- Source Data for Samson et al., 2020/200523 source data spreadsheets.xlsx
- __MACOSX/
- __MACOSX/Source Data for Samson et al., 2020/
- __MACOSX/Source Data for Samson et al., 2020/._200523 source data spreadsheets.xlsx
- Source Data for Samson et al., 2020/.DS_Store
- __MACOSX/Source Data for Samson et al., 2020/._.DS_Store
- Source Data for Samson et al., 2020/200521 source data tables.pzfx
- __MACOSX/Source Data for Samson et al., 2020/._200521 source data tables.pzfx
- Source Data for Samson et al., 2020/200523 Source data file (blots).pdf
- __MACOSX/Source Data for Samson et al., 2020/._200523 Source data file (blots).pdf
- __MACOSX/._Source Data for Samson et al., 2020
