# Supplementary material for: MLKL trafficking and accumulation at the plasma membrane control the kinetics and threshold for necroptosis
Source: Nat Commun. 2020 Jun 19;11:3151. doi: 10.1038/s41467-020-16887-1 (PMC7305196; doi:10.1038/s41467-020-16887-1)
Supplement: Supplementary file 9 — Source Data [file 41467_2020_16887_MOESM9_ESM.zip › Source Data for Samson et al., 2020/200523 source data spreadsheets.xlsx]

## Sheet: Fig. 6b
	Inhibitor name	Inhibitory Target	% inhibition after x hours of TSI				p values for data after x hours of TSI
			0	5	6		0	5	6
	Nec1s	RIPK1	100.4	24.04	14.35		****	***	*
	GSK'872	RIPK3	99	53.61	32.49		****	**	0.0517
	NSA	MLKL	107.8	72.49	52.38		****	****	****
	Brefeldin A	Golgi	54.7976	24.626	24.393		****	*	*
	Exo1	ER-to-Golgi	72	4.975	7.536		***	ns	ns
	GolgicideA	Golgi	-15.86	-33.01	-9.897		ns	ns	ns
	Nocodazole	microtubule	32.31	32.61	27.19		*	*	*
	Vincristine	microtubule	31.04	12.76	15.44		****	*	**
	Chlorpromazine HCl	clathrin endocytosis	-31.28	-5.275	1.063		ns	ns	ns
	Pitstop 2	clathrin endocytosis	56.1721	-29.653	-23.6481		*	ns	ns
	Bafilomycin A	Autophagolysosomes	-52.98	-41.67	-29.08		ns	ns	ns
	Lantrunculin B	actin	19.61	13.82	16.33		ns	ns	ns
	Cytochalasin B	actin	75.43	48.8	35.96		****	**	*
	Leptomycin B	nuclear export	33.17	-0.3122	-1.754		ns	ns	ns
	ML7	MLCK contractility	-31.41	-17.6	-15.14		ns	ns	ns
	ML141	Cdc42	28.0606	-14.2498	-16.2724		0.06	ns	ns
	MG132	proteosome	-6.274	-18.23	-16.9		ns	ns	ns
	N/C/B	cocktail	92.826	46.75	36.67		***	*	*
	Inhibitor name	Inhibitor Target	Inhibitor added after x hours of TSI
			0	5	6
	Nec1s	RIPK1	100.4	24.04	14.35
	GSK'872	RIPK3	99	53.61	32.49
	NSA	MLKL	107.8	72.49	52.38
	Brefeldin A (B)	Golgi	54.7976	24.626	24.393
	Exo1	ER-to-Golgi	72	4.975	7.536
	Golgicide A	Golgi	-15.86	-33.01	-9.897
	Nocodazole (N)	Microtubule	32.31	32.61	27.19
	Vincristine	Microtubule	31.04	12.76	15.44
	Chlorpromazine	Clathrin endocytosis		-5.275	1.063
	Pitstop 2	Clathrin endocytosis	56	-29.653	-23.6481
	Bafilomycin A	Autophagolysosomes	-52.98	-41.67	-29.08
	Lantrunculin B	Actin	19.61	13.82	16.33
	Cytochalasin B (C)	Actin	75.43	48.8	35.96
	Leptomycin B	Nuclear export	33.17	-0.3122	-1.754
	ML7	MLCK contractility	-31.41	-17.6	-15.14
	ML141	Cdc42	28.0606	-14.2498	-16.2724
	MG132	Proteosome	-6.274	-18.23	-16.9
	NCB	Cocktail	92.826	46.75	36.67
	Inhibitor name	Inhibitor Target	Inhibitor added after x hours of TSI
			0	5	6
	Nec1s	RIPK1	****	***	*
	GSK'872	RIPK3	****	**	0.0517
	NSA	MLKL	****	****	****
	Brefeldin A (B)	Golgi	****	*	*
	Exo1	ER-to-Golgi	***	ns	ns
	Golgicide A	Golgi	ns	*	ns
	Nocodazole (N)	Microtubule	*	*	*
	Vincristine	Microtubule	****	*	**
	Chlorpromazine	Clathrin endocytosis	TOXIC	ns	ns
	Pitstop 2	Clathrin endocytosis	*	ns	ns
	Bafilomycin A	Autophagolysosomes	0.07	ns	ns
	Lantrunculin B	Actin	ns	ns	ns
	Cytochalasin B (C)	Actin	****	**	*
	Leptomycin B	Nuclear export	0.07	ns	ns
	ML7	MLCK contractility	ns	ns	ns
	ML141	Cdc42	0.06	ns	ns
	MG132	Proteosome	ns	ns	ns
	NCB	Cocktail	****	****	****
	N/C/B	Cocktail	***	*	*
			100% inhibition
			100
			99
			98
			97
			96
			95
			94
			93
			92
			91
			90
			89
			88
			87
			86
			85
			84
			83
			82
			81
			80
			79
			78
			77
			76
			75
			74
			73
			72
			71
			70
			69
			68
			67
			66
			65
			64
			63
			62
			61
			60
			59
			58
			57
			56
			55
			54
			53
			52
			51
			50
			49
			48
			47
			46
			45
			44
			43
			42
			41
			40
			39
			38
			37
			36
			35
			34
			33
			32
			31
			30
			29
			28
			27
			26
			25
			24
			23
			22
			21
			20
			19
			18
			17
			16
			15
			14
			13
			12
			11
			10
			9
			8
			7
			6
			5
			4
			3
			2
			1
			0
			-1
			-2
			-3
			-4
			-5
			-6
			-7
			-8
			-9
			-10
			-11
			-12
			-13
			-14
			-15
			-16
			-17
			-18
			-19
			-20
			-21
			-22
			-23
			-24
			-25
			-26
			-27
			-28
			-29
			-30
			-31
			-32
			-33
			-34
			-35
			-36
			-37
			-38
			-39
			-40
			-41
			-42
			-43
			-44
			-45
			-46
			-47
			-48
			-49
			-50
			-51
			-52
			-53
			-54
			-55
			-56
			-57
			-58
			-59
			-60
			-61
			-62
			-63
			-64
			-65
			-66
			-67
			-68
			-69
			-70
			-71
			-72
			-73
			-74
			-75
			-76
			-77
			-78
			-79
			-80
			-81
			-82
			-83
			-84
			-85
			-86
			-87
			-88
			-89
			-90
			-91
			-92
			-93
			-94
			-95
			-96
			-97
			-98
			-99
			-100
			100% exacerbation

## Sheet: Fig. 8b
190414												190409												averaged 190414 and 190409
WT TSI pic14 (n=134)				WT TSI pic13 (n=113)				WT TSI pic12 (n=40)				WT TSI 110 (n=122)				WT TSI pic13 (n=50)				WT TSI pic11 (n=55)										x
x	y	count		x	y	count		x	y	count		x	y	count		x	y	count		x	y	count		x	y	count	New			0	1	2	3	4	5	6	7	8	9	10	11	12	13	14	15	16	17	18	19
0	0	0		0	0	0		0	0	0		0	0	0		0	0	0		0	0	0		0	0		New	y	0	0	0	0	0	0	0	0	0	0	0	0	0	0	0.166667	0.166667	0	0	0.166667	0	0
0	1	0		0	1	0		0	1	0		0	1	0		0	1	0		0	1	0		0	1				1	0	0	0	0	0	0	0	0	0	0	0	0	0	0.166667	0	0	0	0	0	0
0	2	0		0	2	0		0	2	0		0	2	0		0	2	0		0	2	0		0	2				2	0	0.166667	0	0	0	0	0	0	0	0	0	0	0	0	0	0	0	0	0	0
0	3	0		0	3	0		0	3	0		0	3	0		0	3	0		0	3	0		0	3				3	0	0	0	0	0	0	0	0	0.166667	0	0	0	0	0	0	0	0	0	0	0
0	4	0		0	4	0		0	4	0		0	4	0		0	4	0		0	4	0		0	4				4	0	0	0.166667	0	0	0	0	0	0.166667	0	0	0	0	0	0	0	0	0	0	0
0	5	0		0	5	0		0	5	0		0	5	0		0	5	0		0	5	0		0	5				5	0	0	0	0	0	0	0	0	0	0	0	0.166667	0	0	0	0.166667	0	0	0	0
0	6	0		0	6	0		0	6	0		0	6	0		0	6	0		0	6	0		0	6				6	0	0	0	0	0	0	0	0	0	0	0	0	0.333333	0	0	0	0	0	0	0
0	7	0		0	7	0		0	7	0		0	7	0		0	7	0		0	7	0		0	7				7	0	0.166667	0	0	0	0	0	0	0	0	0.166667	0	0.166667	0	0	0.166667	0	0	0.166667	0
0	8	0		0	8	0		0	8	0		0	8	0		0	8	0		0	8	0		0	8				8	0	0	0.666667	0	0	0	0	0	0	0	0	0	0.166667	0	0	0	0	0	0	0
0	9	0		0	9	0		0	9	0		0	9	0		0	9	0		0	9	0		0	9				9	0	0.333333	0.166667	0.166667	0.166667	0	0	0	0.166667	0	0	0	0.166667	0.166667	0	0	0	0	0	0
0	10	0		0	10	0		0	10	0		0	10	0		0	10	0		0	10	0		0	10				10	0	0	0	0	0	0.166667	0	0	0	0	0	0	0	0	0	0	0	0	0	0
0	11	0		0	11	0		0	11	0		0	11	0		0	11	0		0	11	0		0	11				11	0	0.5	0	0	0	0	0.166667	0.166667	0	0.166667	0.5	0	0	0	0	0	0	0	0	0
0	12	0		0	12	0		0	12	0		0	12	0		0	12	1		0	12	0		0	12				12	0.166667	0	0.333333	0	0	0	0	0	0	0.166667	0	0	0	0	0	0	0	0	0	0
0	13	0		0	13	0		0	13	0		0	13	0		0	13	0		0	13	0		0	13				13	0	0	0	0	0	0	0	0	0	0	0	0	0	0	0	0	0	0	0	0
0	14	0		0	14	0		0	14	0		0	14	0		0	14	0		0	14	0		0	14				14	0	0.5	0.166667	0	0	0	0.166667	0.166667	0.166667	0.166667	0.333333	0	0.166667	0	0	0	0	0	0	0.166667
0	15	0		0	15	0		0	15	0		0	15	0		0	15	1		0	15	0		0	15				15	0.166667	0.333333	0.166667	0.333333	0	0	0	0	0	0	0.166667	0	0	0	0	0	0	0	0	0
0	16	0		0	16	0		0	16	0		0	16	0		0	16	0		0	16	0		0	16				16	0	0.5	0.166667	0	0.333333	0.333333	0	0	0	0	0	0	0	0.166667	0	0	0.166667	0	0.166667	0.166667
0	17	0		0	17	0		0	17	0		0	17	0		0	17	0		0	17	0		0	17				17	0	0.333333	0.166667	0	0	0.333333	0	0.166667	0	0	0	0	0	0	0	0	0	0	0	0
0	18	0		0	18	0		0	18	0		0	18	0		0	18	1		0	18	0		0	18				18	0.166667	0.333333	0.166667	0	0.166667	0	0	0	0.166667	0	0	0.166667	0	0	0	0	0	0	0	0
0	19	0		0	19	0		0	19	0		0	19	0		0	19	1		0	19	0		0	19				19	0.166667	0.166667	0.333333	0.333333	0.333333	0	0.166667	0	0.166667	0	0	0.166667	0	0	0	0	0.166667	0	0	0
0	20	0		0	20	0		0	20	0		0	20	0		0	20	1		0	20	0		0	20				20	0.166667	0.333333	0.333333	0.166667	0.333333	0.333333	0.333333	0.166667	0.166667	0	0	0	0	0	0.166667	0	0	0	0.166667	0
0	21	0		0	21	0		0	21	0		0	21	0		0	21	2		0	21	0		0	21				21	0.333333	0.333333	0.666667	0.166667	0.166667	0	0.166667	0	0	0	0	0	0.166667	0.166667	0	0.166667	0	0	0	0
0	22	0		0	22	0		0	22	0		0	22	0		0	22	1		0	22	0		0	22				22	0.166667	0	0	0	0	0	0.166667	0	0	0.166667	0	0.666667	0	0	0	0	0.166667	0	0	0.166667
0	23	0		0	23	0		0	23	0		0	23	0		0	23	2		0	23	0		0	23				23	0.333333	0.5	0	0.166667	0.333333	0	0.333333	0	0	0	0	0.166667	0	0.166667	0	0	0	0	0	0
0	24	0		0	24	0		0	24	0		0	24	0		0	24	0		0	24	0		0	24				24	0	0.666667	0.5	0.166667	0.166667	0	0.333333	0	0	0.166667	0.166667	0	0	0	0	0.166667	0.166667	0	0.166667	0
0	25	0		0	25	0		0	25	0		0	25	0		0	25	2		0	25	1		0	25				25	0.5	0.5	0.333333	0.166667	0	0	0.5	0.166667	0	0.166667	0	0	0	0	0	0.166667	0	0	0.333333	0
0	26	0		0	26	0		0	26	0		0	26	0		0	26	0		0	26	0		0	26				26	0	1	0.166667	0	0.166667	0	0.166667	0	0.166667	0	0	0.166667	0.166667	0	0.166667	0	0	0	0.166667	0.166667
0	27	0		0	27	0		0	27	0		0	27	0		0	27	0		0	27	0		0	27				27	0	0.333333	0.166667	0.166667	0.166667	0	0	0	0.333333	0	0	0.166667	0.166667	0	0	0	0	0	0	0
0	28	0		0	28	0		0	28	0		0	28	0		0	28	1		0	28	0		0	28				28	0.166667	0.5	0.5	0	0.5	0	0	0.166667	0.166667	0.166667	0	0	0.333333	0	0.166667	0	0	0	0.333333	0
0	29	0		0	29	0		0	29	0		0	29	0		0	29	2		0	29	0		0	29				29	0.333333	0.666667	0.333333	0.333333	0	0.166667	0	0	0.166667	0.166667	0	0.166667	0	0.166667	0.166667	0.166667	0	0	0	0
0	30	0		0	30	0		0	30	0		0	30	0		0	30	1		0	30	0		0	30				30	0.166667	0.5	0.5	0.166667	0	0.166667	0.166667	0.5	0.166667	0	0	0	0	0	0	0	0	0	0.166667	0
0	31	0		0	31	0		0	31	0		0	31	0		0	31	2		0	31	0		0	31				31	0.333333	0.166667	0.166667	0	0.166667	0	0.333333	0.333333	0	0.166667	0	0.166667	0	0	0.333333	0	0	0.166667	0	0
0	32	0		0	32	0		0	32	0		0	32	0		0	32	0		0	32	0		0	32				32	0	0	0	0	0.166667	0	0.166667	0.166667	0	0.5	0	0	0	0	0	0	0	0	0	0.333333
0	33	0		0	33	0		0	33	0		0	33	0		0	33	0		0	33	0		0	33				33	0	0.5	0	0	0	0.166667	0.333333	0	0.166667	0	0	0	0	0	0	0	0	0	0	0
0	34	0		0	34	0		0	34	0		0	34	0		0	34	0		0	34	0		0	34				34	0	0.333333	0.333333	0	0.333333	0.666667	0.333333	0.166667	0.5	0.166667	0	0.166667	0.333333	0	0	0.5	0	0.166667	0	0
0	35	0		0	35	0		0	35	0		0	35	0		0	35	1		0	35	0		0	35				35	0.166667	0.333333	0	0.333333	0	0.333333	0.5	0.666667	0.333333	0	0.166667	0	0.166667	0	0.166667	0	0	0	0	0
0	36	0		0	36	0		0	36	0		0	36	0		0	36	0		0	36	0		0	36				36	0	0.333333	0.166667	0.5	0.333333	0.333333	0.166667	0.166667	0	0.166667	0.166667	0.166667	0	0	0	0	0	0	0	0
0	37	0		0	37	0		0	37	0		0	37	0		0	37	0		0	37	0		0	37				37	0	0.333333	0.333333	0.333333	0	0.333333	0.333333	0.166667	0.333333	0	0.166667	0	0	0	0	0	0	0	0	0
0	38	0		0	38	0		0	38	0		0	38	0		0	38	2		0	38	0		0	38				38	0.333333	0.166667	0.166667	0.5	0.333333	0	0	0	0	0.166667	0.166667	0	0.166667	0	0	0.166667	0	0	0.166667	0
0	39	0		0	39	0		0	39	0		0	39	0		0	39	0		0	39	0		0	39				39	0	0.166667	0.333333	0.166667	0	0.166667	0.166667	0.166667	0	0	0	0	0	0	0	0	0	0	0	0
0	40	0		0	40	0		0	40	0		0	40	0		0	40	0		0	40	0		0	40				40	0	0	0	0.333333	0.333333	0.333333	0.5	0	0.166667	0.5	0	0.166667	0	0	0	0	0	0	0	0.166667
0	41	0		0	41	0		0	41	0		0	41	0		0	41	0		0	41	0		0	41				41	0	0.5	0	0.333333	0.166667	0.333333	0.5	0.166667	0	0.166667	0	0	0	0	0	0	0.333333	0	0	0
0	42	0		0	42	0		0	42	0		0	42	0		0	42	0		0	42	0		0	42				42	0	0	0	0	0.333333	0.333333	0.166667	0.333333	0.166667	0.166667	0.166667	0	0	0	0	0	0.166667	0	0	0.166667
0	43	0		0	43	0		0	43	0		0	43	0		0	43	0		0	43	0		0	43				43	0	0.166667	0.166667	0.666667	0.166667	0.333333	0	0	0.166667	0	0	0	0	0	0.166667	0	0	0	0	0
0	44	0		0	44	0		0	44	0		0	44	0		0	44	0		0	44	0		0	44				44	0	0	0.333333	0.166667	0	0.5	0.333333	0.166667	0	0	0	0	0	0	0	0	0	0	0	0
0	45	0		0	45	0		0	45	0		0	45	0		0	45	1		0	45	0		0	45				45	0.166667	0	0.666667	0.333333	0.333333	0.333333	0.166667	0.333333	0	0.166667	0	0	0	0	0	0	0	0	0	0
0	46	0		0	46	0		0	46	0		0	46	0		0	46	1		0	46	0		0	46				46	0.166667	0	0.333333	0.166667	0.166667	0.166667	0	0	0.166667	0.166667	0	0	0	0	0	0	0	0	0	0
0	47	0		0	47	0		0	47	0		0	47	0		0	47	0		0	47	0		0	47				47	0	0.333333	0.166667	0.166667	0	0	0.333333	0	0	0	0	0	0.166667	0	0	0.166667	0	0	0	0
0	48	0		0	48	0		0	48	0		0	48	0		0	48	0		0	48	0		0	48				48	0	0.166667	0	0	0	0.166667	0	0.333333	0.166667	0	0	0	0	0	0	0	0	0	0	0
0	49	0		0	49	0		0	49	0		0	49	0		0	49	0		0	49	0		0	49				49	0	0	0.333333	0.333333	0	0	0	0.166667	0	0	0	0.166667	0.166667	0.166667	0	0	0	0	0.166667	0
0	50	0		0	50	0		0	50	0		0	50	0		0	50	0		0	50	0		0	50				50	0	0.166667	0	0.166667	0.333333	0	0	0	0	0.166667	0	0	0	0	0	0.166667	0	0.333333	0	0.166667
0	51	0		0	51	0		0	51	0		0	51	0		0	51	0		0	51	0		0	51				51	0	0.166667	0.333333	0.333333	0.166667	0	0.166667	0	0	0	0	0	0.166667	0.166667	0	0.166667	0	0	0.166667	0.333333
0	52	0		0	52	0		0	52	1		0	52	0		0	52	0		0	52	0		0	52				52	0.166667	0	0	0.333333	0.166667	0.166667	0	0.166667	0	0	0.166667	0	0.166667	0	0	0.166667	0	0.333333	0.166667	0
0	53	0		0	53	0		0	53	2		0	53	0		0	53	0		0	53	0		0	53				53	0.333333	0	0.166667	0.166667	0	0.166667	0	0.166667	0.166667	0	0.166667	0.166667	0	0	0	0.166667	0	0.166667	0	0
0	54	0		0	54	0		0	54	1		0	54	0		0	54	0		0	54	0		0	54				54	0.166667	0.5	0	0	0	0.166667	0	0	0.166667	0	0	0	0	0.166667	0	0.166667	0.166667	0	0	0
0	55	0		0	55	0		0	55	1		0	55	0		0	55	1		0	55	0		0	55				55	0.333333	0.5	0.5	0.333333	0.333333	0	0	0	0	0.166667	0	0	0.166667	0	0	0	0.166667	0.166667	0	0
0	56	0		0	56	0		0	56	0		0	56	0		0	56	1		0	56	0		0	56				56	0.166667	0.166667	0	0	0.5	0.166667	0	0	0	0.166667	0.166667	0.166667	0	0.166667	0	0	0.333333	0.166667	0.333333	0.333333
0	57	0		0	57	0		0	57	0		0	57	0		0	57	0		0	57	0		0	57				57	0	0.666667	0.166667	0	0.333333	0	0	0.333333	0.166667	0	0	0.166667	0	0.166667	0.5	0	0	0	0	0.166667
0	58	0		0	58	0		0	58	3		0	58	0		0	58	0		0	58	0		0	58				58	0.5	0.166667	0	0.333333	0.166667	0	0	0	0.333333	0.166667	0.166667	0.166667	0	0	0	0.166667	0.333333	0	0	0.166667
0	59	0		0	59	0		0	59	0		0	59	0		0	59	0		0	59	0		0	59				59	0	0.666667	0	0	0.333333	0.333333	0.166667	0.333333	0.333333	0.333333	0.166667	0	0.166667	0	0.166667	0	0.333333	0	0.5	0.166667
0	60	0		0	60	0		0	60	1		0	60	0		0	60	0		0	60	0		0	60				60	0.166667	0.666667	0.166667	0	0.166667	0.5	0	0	0.333333	0.166667	0.333333	0	0.333333	0	0	0	0	0	0	0
0	61	0		0	61	0		0	61	4		0	61	0		0	61	0		0	61	0		0	61				61	0.666667	0.5	0.5	0.5	0.166667	0	0.333333	0.166667	0	0.166667	0.166667	0.166667	0	0	0.166667	0	0.166667	0.333333	0	0
0	62	0		0	62	0		0	62	1		0	62	0		0	62	0		0	62	0		0	62				62	0.166667	0.333333	0.666667	0.166667	0.166667	0.166667	0.333333	0	0	0.333333	0	0.166667	0.166667	0	0.166667	0	0.333333	0	0.333333	0.166667
0	63	0		0	63	0		0	63	1		0	63	0		0	63	0		0	63	0		0	63				63	0.166667	0.166667	0.333333	0.333333	0.333333	0.166667	0.166667	0.166667	0.333333	0	0.5	0.333333	0.166667	0	0	0	0	0.333333	0	0
0	64	0		0	64	0		0	64	0		0	64	0		0	64	0		0	64	0		0	64				64	0	0	0.166667	0	0	0.333333	0.166667	0.166667	0.166667	0	0	0.333333	0	0	0.166667	0.166667	0.166667	0.166667	0.166667	0.166667
0	65	0		0	65	0		0	65	3		0	65	0		0	65	0		0	65	0		0	65				65	0.5	0	0.166667	0	0.166667	0.333333	0.166667	0.5	0.166667	0	0	0.166667	0.5	0.166667	0	0	0.166667	0.166667	0	0
0	66	0		0	66	0		0	66	1		0	66	0		0	66	0		0	66	0		0	66				66	0.166667	0.166667	0.166667	0.166667	0	0	0	0	0	0.166667	0	0	0	0.166667	0	0	0	0	0	0.166667
0	67	0		0	67	0		0	67	1		0	67	0		0	67	0		0	67	0		0	67				67	0.166667	0.5	0.5	0.166667	0.166667	0	0.166667	0	0.5	0.166667	0.166667	0.166667	0.166667	0	0	0	0	0	0.166667	0
0	68	0		0	68	0		0	68	1		0	68	0		0	68	0		0	68	0		0	68				68	0.166667	0.166667	0.5	0	0.333333	0.166667	0	0.166667	0	0.333333	0.166667	0	0.333333	0	0.166667	0	0	0	0	0
0	69	0		0	69	1		0	69	3		0	69	0		0	69	0		0	69	0		0	69				69	0.666667	0.166667	0.333333	0.166667	0.166667	0.166667	0.333333	0.333333	0	0.166667	0.333333	0.166667	0.333333	0.166667	0	0	0	0	0	0
0	70	0		0	70	0		0	70	4		0	70	0		0	70	0		0	70	0		0	70				70	0.666667	0.166667	0.166667	0.166667	0	0.333333	0.166667	0.166667	0.333333	0.5	0.333333	0	0.333333	0	0.166667	0	0.166667	0	0	0
0	71	0		0	71	0		0	71	2		0	71	1		0	71	1		0	71	0		0	71				71	0.666667	0.166667	0.5	0.166667	0	0.166667	0.166667	0	0.166667	0.333333	0	0.166667	0	0.166667	0.166667	0	0	0	0.166667	0.5
0	72	0		0	72	0		0	72	6		0	72	0		0	72	0		0	72	0		0	72				72	1	0.166667	0	0.333333	0	0	0.333333	0.333333	0.166667	0.166667	0.166667	0	0	0.166667	0.333333	0.166667	0	0	0.166667	0.166667
0	73	0		0	73	0		0	73	2		0	73	0		0	73	1		0	73	0		0	73				73	0.5	0.166667	0	0.166667	0.166667	0.333333	0	0.5	0	0	0.166667	0	0.166667	0	0.166667	0.166667	0.166667	0	0.333333	0.333333
0	74	0		0	74	0		0	74	0		0	74	0		0	74	0		0	74	0		0	74				74	0	0.333333	0.166667	0.166667	0	0.333333	0	0.333333	0.5	0.166667	0.5	0.166667	0	0.166667	0.333333	0.333333	0.166667	0	0	0.166667
0	75	0		0	75	0		0	75	1		0	75	0		0	75	0		0	75	0		0	75				75	0.166667	0	0	0	0.333333	0.166667	0	0	0.166667	0.166667	0.333333	0	0	0	0.333333	0	0	0	0	0
0	76	0		0	76	0		0	76	1		0	76	0		0	76	0		0	76	0		0	76				76	0.166667	0.166667	0.333333	0	0.166667	0.166667	0.166667	0	0.166667	0	0.333333	0	0	0	0.333333	0	0	0.166667	0	0
0	77	0		0	77	0		0	77	2		0	77	0		0	77	0		0	77	0		0	77				77	0.333333	0.5	0	0.166667	0.166667	0.166667	0	0.166667	0	0.333333	0.166667	0.166667	0.166667	0	0	0	0.166667	0.166667	0	0
0	78	0		0	78	0		0	78	0		0	78	0		0	78	0		0	78	0		0	78				78	0	0	0.166667	0	0.5	0	0.5	0	0	0.166667	0	0.166667	0	0.166667	0	0.166667	0.166667	0	0.333333	0.166667
0	79	0		0	79	0		0	79	0		0	79	0		0	79	0		0	79	1		0	79				79	0.166667	0	0	0	0.166667	0.333333	0.166667	0	0.166667	0.166667	0.166667	0.166667	0.166667	0.166667	0	0.166667	0	0	0	0.166667
0	80	0		0	80	0		0	80	2		0	80	0		0	80	0		0	80	0		0	80				80	0.333333	0	0.166667	0.166667	0.166667	0	0	0	0.166667	0.166667	0.5	0	0	0	0	0.166667	0	0	0.166667	0
0	81	0		0	81	0		0	81	0		0	81	0		0	81	0		0	81	0		0	81				81	0	0.333333	0	0	0	0	0.5	0.333333	0.333333	0.166667	0.333333	0	0.166667	0	0	0	0.333333	0	0	0
0	82	0		0	82	1		0	82	1		0	82	0		0	82	0		0	82	0		0	82				82	0.333333	0.166667	0	0.333333	0.333333	0.166667	0.166667	0	0.166667	0.5	0.166667	0.5	0	0.166667	0	0.166667	0	0.166667	0	0
0	83	0		0	83	2		0	83	1		0	83	0		0	83	0		0	83	0		0	83				83	0.5	0.166667	0	0	0.5	0.166667	0	0.5	0	0.166667	0	0.166667	0	0.166667	0	0.166667	0	0.166667	0	0.166667
0	84	0		0	84	0		0	84	1		0	84	0		0	84	0		0	84	0		0	84				84	0.166667	0.666667	0	0	0.333333	0	0.166667	0	0.166667	0.166667	0.333333	0	0.166667	0.333333	0	0	0.166667	0	0	0
0	85	0		0	85	0		0	85	0		0	85	0		0	85	0		0	85	0		0	85				85	0	0	0.166667	0.166667	0.333333	0.666667	0	0	0.166667	0	0.166667	0	0.166667	0	0.166667	0	0.166667	0.166667	0.166667	0
0	86	0		0	86	1		0	86	0		0	86	0		0	86	0		0	86	0		0	86				86	0.166667	0.166667	0.333333	0.333333	0.333333	0.166667	0.166667	0	0	0	0.166667	0.166667	0	0.333333	0	0	0	0	0	0
0	87	0		0	87	0		0	87	1		0	87	0		0	87	0		0	87	0		0	87				87	0.166667	0.5	0.333333	0.333333	0.166667	0.166667	0.166667	0.166667	0.333333	0.166667	0.166667	0.166667	0.166667	0	0	0.333333	0	0	0.333333	0
0	88	0		0	88	0		0	88	0		0	88	0		0	88	0		0	88	0		0	88				88	0	0.166667	0.166667	0	0.166667	0.333333	0.166667	0.166667	0.333333	0	0.333333	0	0	0	0.333333	0.166667	0	0	0	0
0	89	0		0	89	0		0	89	0		0	89	1		0	89	0		0	89	0		0	89				89	0.166667	0.666667	0	0.333333	0	0.166667	0	0.333333	0.333333	0.333333	0.5	0.333333	0.166667	0	0	0	0	0	0.166667	0
0	90	0		0	90	0		0	90	0		0	90	0		0	90	1		0	90	0		0	90				90	0.166667	0.666667	0	0	0	0	0	0.166667	0.333333	0	0.166667	0.166667	0	0.166667	0	0.333333	0	0	0.166667	0.166667
0	91	0		0	91	0		0	91	0		0	91	0		0	91	0		0	91	0		0	91				91	0	0.166667	0.833333	0.166667	0.5	0	0.166667	0.166667	0	0.166667	0.166667	0	0.333333	0.166667	0.166667	0	0	0.166667	0	0.166667
0	92	0		0	92	0		0	92	0		0	92	0		0	92	0		0	92	0		0	92				92	0	0	0.333333	0.166667	0.166667	0.333333	0	0	0.5	0.333333	0	0.333333	0	0.166667	0	0	0.5	0	0	0
0	93	0		0	93	0		0	93	0		0	93	0		0	93	0		0	93	0		0	93				93	0	0.666667	0.166667	0.166667	0	0.833333	0.5	0.166667	0.333333	0.166667	0.166667	0.666667	0	0	0.166667	0.166667	0	0.166667	0.166667	0
0	94	0		0	94	0		0	94	0		0	94	0		0	94	0		0	94	0		0	94				94	0	0.166667	0	0.333333	0.5	0.5	0.333333	0.666667	0.166667	0	0	0	0.166667	0.166667	0.166667	0.166667	0	0	0.166667	0.166667
0	95	0		0	95	0		0	95	1		0	95	0		0	95	0		0	95	0		0	95				95	0.166667	0	0.333333	0	0	0.333333	0	0.666667	0.166667	0.166667	0	0.166667	0	0	0	0.166667	0	0.5	0	0.166667
0	96	0		0	96	0		0	96	0		0	96	0		0	96	0		0	96	0		0	96				96	0	0.166667	0.166667	0	0.333333	0.166667	0.833333	0.5	0.166667	0	0	0	0.166667	0	0.166667	0	0	0	0	0.166667
0	97	0		0	97	0		0	97	0		0	97	0		0	97	0		0	97	0		0	97				97	0	0.166667	0	0	0.166667	0.666667	0.666667	0.833333	0.166667	0	0	0	0	0.333333	0	0	0	0	0.333333	0
0	98	0		0	98	0		0	98	1		0	98	0		0	98	0		0	98	0		0	98				98	0.166667	0.166667	0.5	0	0.166667	0.333333	0.5	0.333333	0.333333	0.333333	0	0	0	0.166667	0	0	0.166667	0	0.166667	0.333333
0	99	1		0	99	1		0	99	0		0	99	0		0	99	0		0	99	0		0	99				99	0.333333	0.333333	0.5	0	0	0	0.333333	0	0.166667	0	0	0	0.5	0	0	0.166667	0.166667	0.166667	0	0
0	100	0		0	100	0		0	100	0		0	100	0		0	100	0		0	100	0		0	100				100	0	0	0	0.833333	0.5	0.166667	0.166667	0.166667	0.333333	0.333333	0	0.166667	0.166667	0	0.333333	0	0	0.166667	0.166667	0
0	101	0		0	101	0		0	101	0		0	101	0		0	101	1		0	101	0		0	101				101	0.166667	0.666667	0.333333	0.166667	0.5	0.5	0.333333	0.666667	0.333333	0	0	0	0	0	0.333333	0.166667	0	0	0.166667	0.166667
0	102	0		0	102	0		0	102	0		0	102	1		0	102	1		0	102	2		0	102				102	0.666667	0.5	0.333333	0.166667	0.5	1.33333	0	0.166667	0.166667	0.333333	0	0	0.166667	0	0.166667	0	0	0	0	0.333333
0	103	0		0	103	0		0	103	2		0	103	0		0	103	0		0	103	0		0	103				103	0.333333	0.5	0.166667	0	0.166667	0.333333	0	0	0.166667	0	0	0	0.166667	0	0	0.166667	0.166667	0.333333	0.166667	0.166667
0	104	0		0	104	0		0	104	0		0	104	0		0	104	0		0	104	0		0	104				104	0	0.5	0	0.166667	0.5	0.333333	0.5	0.166667	0	0	0.166667	0	0	0.166667	0	0	0	0.333333	0	0
0	105	0		0	105	0		0	105	0		0	105	0		0	105	0		0	105	0		0	105				105	0	0.166667	0	0.166667	0.5	0.5	0.666667	0	0.333333	0	0	0.166667	0	0	0	0.166667	0.5	0.166667	0.333333	0.5
0	106	0		0	106	1		0	106	0		0	106	1		0	106	0		0	106	0		0	106				106	0.333333	0.333333	0.333333	0.166667	0.5	0.333333	0.166667	0.166667	0.166667	0.5	0	0	0.166667	0.166667	0	0	0.166667	0.166667	0	0.166667
0	107	0		0	107	0		0	107	1		0	107	0		0	107	0		0	107	1		0	107				107	0.333333	0.166667	0	0.166667	0.166667	0.833333	0.333333	0	0	0	0.166667	0	0.166667	0.166667	0.166667	0	0.166667	0	0.333333	0.166667
0	108	0		0	108	0		0	108	1		0	108	0		0	108	0		0	108	0		0	108				108	0.166667	0.666667	0.666667	0.333333	0.166667	0	0.166667	0.166667	0.333333	0	0.333333	0	0	0	0.333333	0.166667	0	0	0.166667	0
0	109	0		0	109	1		0	109	0		0	109	1		0	109	1		0	109	0		0	109				109	0.5	0.333333	0	0.5	0.166667	0	0.166667	0.333333	0	0	0	0.166667	0	0	0	0.166667	0	0	0	0.333333
0	110	0		0	110	0		0	110	0		0	110	0		0	110	0		0	110	0		0	110				110	0	0.833333	0.166667	0.166667	0.5	0.333333	0.333333	0.333333	0	0.166667	0.166667	0.166667	0	0	0	0.333333	0	0.166667	0.166667	0.166667
0	111	0		0	111	1		0	111	1		0	111	0		0	111	1		0	111	0		0	111				111	0.5	0.333333	0.166667	0.333333	0.333333	0.166667	0.5	0	0	0	0.166667	0	0.166667	0	0	0	0	0	0.333333	0
0	112	0		0	112	1		0	112	1		0	112	0		0	112	0		0	112	0		0	112				112	0.333333	0.5	0.166667	0.5	0	0.166667	0	0.166667	0.166667	0.166667	0.166667	0.166667	0	0	0.166667	0.333333	0	0	0	0.166667
0	113	0		0	113	0		0	113	0		0	113	0		0	113	0		0	113	0		0	113				113	0	0.666667	0.333333	0.166667	0	0.166667	0	0.166667	0.166667	0.333333	0	0	0	0	0.166667	0	0	0.166667	0.333333	0.166667
0	114	0		0	114	1		0	114	1		0	114	0		0	114	0		0	114	0		0	114				114	0.333333	0.833333	0.166667	0	0.166667	0.166667	0.5	0	0	0.166667	0	0	0.166667	0.333333	0	0	0.166667	0.166667	0.166667	0.166667
0	115	1		0	115	0		0	115	1		0	115	0		0	115	1		0	115	0		0	115				115	0.5	0.5	0.333333	0.5	0.166667	0.166667	0	0.166667	0.333333	0	0	0	0.166667	0.166667	0.166667	0	0.166667	0	0	0.333333
0	116	1		0	116	0		0	116	2		0	116	1		0	116	0		0	116	0		0	116				116	0.666667	0	0.5	0.333333	0.166667	0.666667	0.333333	0.333333	0	0	0.166667	0	0	0	0	0.166667	0.166667	0	0	0.333333
0	117	0		0	117	0		0	117	0		0	117	0		0	117	0		0	117	1		0	117				117	0.166667	0.333333	0.333333	0.333333	0.666667	0	0.333333	0	0.166667	0	0.333333	0.333333	0.166667	0.166667	0	0	0.333333	0.5	0	0.166667
0	118	0		0	118	0		0	118	1		0	118	0		0	118	0		0	118	0		0	118				118	0.166667	0.833333	0.166667	0.666667	0.166667	0.333333	0.166667	0	0	0.166667	0	0	0	0	0	0.333333	0.166667	0	0	0
0	119	1		0	119	0		0	119	0		0	119	0		0	119	0		0	119	0		0	119				119	0.166667	0	0.5	0.166667	0.5	0	0.5	0	0	0	0	0.166667	0.166667	0.166667	0.166667	0	0	0.166667	0.166667	0
0	120	0		0	120	0		0	120	2		0	120	0		0	120	0		0	120	0		0	120				120	0.333333	0.5	0.333333	0.166667	0.166667	0.166667	0.333333	0.333333	0	0.333333	0.166667	0.166667	0.166667	0	0.166667	0.166667	0	0	0.833333	0
0	121	1		0	121	1		0	121	0		0	121	0		0	121	0		0	121	0		0	121				121	0.333333	0.666667	0.333333	0.333333	0	0	0.5	0.333333	0	0.333333	0	0	0.333333	0.166667	0.333333	0.166667	0.166667	0	0.166667	0
0	122	0		0	122	1		0	122	1		0	122	0		0	122	0		0	122	0		0	122				122	0.333333	0.166667	0.833333	0.333333	0.5	0.5	0	0.333333	0.166667	0.333333	0	0.166667	0	0.166667	0.333333	0.333333	0.5	0.333333	0.666667	0
0	123	0		0	123	0		0	123	1		0	123	0		0	123	1		0	123	1		0	123				123	0.5	0.333333	0.333333	0.666667	0	0.5	0.333333	0	0	0.166667	0	0.166667	0	0	0.166667	0.666667	0.333333	0.166667	0	0.5
0	124	0		0	124	1		0	124	2		0	124	0		0	124	0		0	124	1		0	124				124	0.666667	0.5	0.5	0.333333	0.666667	0.166667	0.333333	0.166667	0	0.5	0	0.5	0	0.166667	0.333333	0	0.166667	0.166667	0.166667	0.333333
0	125	0		0	125	0		0	125	1		0	125	1		0	125	0		0	125	1		0	125				125	0.5	1.16667	0	0.5	0.333333	0.166667	0.166667	0	0	0.166667	0	0.333333	0.166667	0	0.166667	0.166667	0.5	0.5	0	0.166667
0	126	0		0	126	0		0	126	0		0	126	1		0	126	0		0	126	0		0	126				126	0.166667	1	0.333333	0.166667	0.166667	0	0.166667	0	0	0.333333	0.166667	0	0.166667	0.166667	0.166667	0.166667	0.166667	0.333333	0.333333	0
0	127	0		0	127	0		0	127	2		0	127	1		0	127	0		0	127	0		0	127				127	0.5	0.166667	0.5	0.5	0.333333	0	0.333333	0	0	0.166667	0	0	0.166667	0	0.5	0.166667	0.166667	0.5	0.333333	0
0	128	0		0	128	1		0	128	1		0	128	1		0	128	2		0	128	0		0	128				128	0.833333	0.666667	0.333333	0.333333	0.333333	0.5	0.166667	0.666667	0	0	0.166667	0	0.333333	0.166667	0	0.166667	0	0.166667	0	0.5
0	129	0		0	129	1		0	129	0		0	129	0		0	129	0		0	129	0		0	129				129	0.166667	0.666667	0.166667	0.166667	1	0.333333	0.333333	0.333333	0	0	0.166667	0	0	0	0	0.333333	0.166667	0.333333	0.333333	0.166667
0	130	0		0	130	1		0	130	1		0	130	1		0	130	0		0	130	0		0	130				130	0.5	0.666667	0.333333	0	0.5	0.333333	0.333333	0.5	0.166667	0.333333	0.166667	0.666667	0.5	0	0.333333	0.166667	0.5	0.5	0.166667	0.5
0	131	1		0	131	0		0	131	0		0	131	0		0	131	0		0	131	0		0	131				131	0.166667	1.33333	0.333333	0.333333	0.166667	0	0.333333	0	0.166667	0.333333	0	0.166667	0.166667	0.166667	0.333333	0	0	0.333333	0.166667	0.333333
0	132	0		0	132	0		0	132	1		0	132	1		0	132	0		0	132	0		0	132				132	0.333333	0.833333	0.333333	0.166667	0.833333	0.166667	0.666667	0.333333	0.166667	0.166667	0.166667	0	0	0	0.333333	0.333333	0	0.166667	0.5	0
0	133	0		0	133	0		0	133	1		0	133	0		0	133	0		0	133	0		0	133				133	0.166667	0.666667	0.5	0.5	0.166667	0.5	0.333333	0	0.5	0.166667	0.333333	0.166667	0.166667	0.166667	0.666667	0.166667	0.166667	0.5	0.5	0.333333
0	134	0		0	134	1		0	134	0		0	134	0		0	134	0		0	134	1		0	134				134	0.333333	0.5	0.333333	0.666667	0.5	0.5	0	0.333333	0	0	0.166667	0	0.166667	0.166667	0	0	0.166667	0.5	0.5	0.5
0	135	1		0	135	1		0	135	0		0	135	0		0	135	0		0	135	1		0	135				135	0.5	0.5	1.16667	0.5	0.833333	0	0.833333	0.333333	0.166667	0	0	0	0.5	0	0.333333	0.666667	0.333333	0	0	0.666667
0	136	0		0	136	1		0	136	1		0	136	0		0	136	0		0	136	1		0	136				136	0.5	0.166667	0.5	0.166667	0.5	0.5	0.166667	0	0.5	0.333333	0	0.333333	0.166667	0.166667	0.166667	0.333333	0	0.833333	0.333333	0.166667
0	137	0		0	137	2		0	137	0		0	137	0		0	137	0		0	137	0		0	137				137	0.333333	0.833333	0	0.666667	0.333333	0.166667	0.166667	0.333333	0.333333	0.166667	0	0.666667	0.333333	0.666667	0.166667	0.333333	0.666667	0	0.5	0.166667
0	138	1		0	138	1		0	138	1		0	138	0		0	138	1		0	138	0		0	138				138	0.666667	0.5	0.333333	0.333333	0.5	0.5	0.166667	0.333333	0.166667	0	0.166667	0.666667	0	0.333333	0.166667	0	0.5	0.166667	0.166667	0.5
0	139	0		0	139	0		0	139	1		0	139	0		0	139	0		0	139	0		0	139				139	0.166667	1.16667	0.5	0	0.333333	0.333333	0.166667	0.666667	0.5	0.166667	0	0	0.666667	0	0.333333	0.333333	0.833333	0	0.666667	0.166667
0	140	0		0	140	2		0	140	3		0	140	0		0	140	0		0	140	0		0	140				140	0.833333	1.16667	0.5	0.833333	0.333333	0.833333	0	0.166667	0.333333	0.166667	0.333333	0.166667	0.5	0	0.166667	0.5	0.333333	0.333333	0.333333	0.166667
0	141	0		0	141	0		0	141	1		0	141	0		0	141	0		0	141	0		0	141				141	0.166667	1.16667	0.166667	1.16667	0.5	0.5	0.333333	0.166667	0	0.166667	0	0.5	0.5	0.166667	0	0.5	0.666667	1	0.333333	0.166667
0	142	0		0	142	0		0	142	1		0	142	0		0	142	1		0	142	1		0	142				142	0.5	0.833333	0.166667	0.833333	0.833333	0.333333	0.166667	0.333333	0.333333	0.166667	0.166667	0.166667	0.166667	0.666667	0.333333	0.166667	0.333333	0.333333	0.166667	0.666667
0	143	0		0	143	0		0	143	1		0	143	1		0	143	0		0	143	2		0	143				143	0.666667	0.666667	0.5	0.666667	0.833333	0.666667	0.333333	0.166667	0	0	0.666667	0.5	0.666667	0.166667	0.333333	0	0.333333	0.333333	0.333333	0.166667
0	144	0		0	144	1		0	144	1		0	144	0		0	144	0		0	144	1		0	144				144	0.5	1.16667	0.833333	0.333333	1.5	1	0.166667	0.333333	0.166667	0.333333	0.333333	0.166667	0.166667	0.166667	0.333333	0.5	0.5	0.333333	0.166667	0.166667
0	145	0		0	145	0		0	145	1		0	145	0		0	145	0		0	145	1		0	145				145	0.333333	0.666667	0.833333	1	0.833333	0.333333	0.333333	0.333333	0	0	0.333333	0.5	0.166667	0	0.166667	0.666667	0	0.333333	0.5	0.5
0	146	0		0	146	0		0	146	0		0	146	1		0	146	0		0	146	0		0	146				146	0.166667	1.5	0.666667	0.333333	0.666667	0.333333	0	0.333333	0.333333	0.166667	0	0.5	0.666667	0.333333	0.5	0.5	0.333333	0.333333	0.5	0.333333
0	147	0		0	147	1		0	147	0		0	147	1		0	147	0		0	147	0		0	147				147	0.333333	0.5	1.16667	1.16667	0.666667	0.5	0.166667	0.666667	0.666667	0.333333	0.5	0.666667	0.5	0.166667	0.833333	0.5	0.333333	0.5	0	0.5
0	148	0		0	148	1		0	148	0		0	148	1		0	148	0		0	148	1		0	148				148	0.5	1	0.5	0.5	1.16667	0	0.5	0.5	0.166667	0	0	0.166667	0.333333	0.333333	0.5	0.666667	0.166667	0.5	0.833333	0.333333
0	149	0		0	149	0		0	149	1		0	149	0		0	149	0		0	149	0		0	149				149	0.166667	0.833333	1.5	0.166667	0.333333	0.833333	0.666667	0.166667	0.833333	0.166667	0.5	0.333333	0	0.333333	0.166667	0.333333	0.333333	0.333333	0	0.333333
0	150	0		0	150	0		0	150	0		0	150	0		0	150	1		0	150	0		0	150				150	0.166667	1	0.833333	0.833333	0.333333	0.5	0.333333	0.666667	0.333333	0.5	0	0.666667	0.166667	0.666667	0.5	0.5	0.333333	0.5	0.333333	0.666667
0	151	0		0	151	1		0	151	8		0	151	2		0	151	0		0	151	1		0	151				151	2	0.166667	0.5	1.33333	0.5	1	0.333333	0	0	0.5	0.333333	0.166667	0.166667	0.333333	0.666667	0.833333	0.166667	0.166667	0.333333	0.166667
0	152	0		0	152	2		0	152	2		0	152	1		0	152	0		0	152	1		0	152				152	1	1.16667	1.16667	0.666667	0.833333	0	0	0.166667	0	0.333333	0.166667	0.333333	0.166667	0.333333	0.166667	0	0.166667	0	0.166667	0.166667
0	153	0		0	153	4		0	153	0		0	153	1		0	153	0		0	153	1		0	153				153	1	0.833333	0.333333	1.66667	0.5	1	0.166667	0.166667	0.333333	0.666667	0.666667	0.666667	0.166667	0.666667	0.166667	0.833333	1	1	0.666667	0.333333
0	154	1		0	154	0		0	154	0		0	154	2		0	154	0		0	154	1		0	154				154	0.666667	1.16667	1.16667	0.666667	1.33333	0.5	0.333333	0.5	0.5	0.833333	0.333333	0.333333	0.833333	1.16667	0.166667	0.833333	0.166667	0.333333	0.333333	0.5
0	155	0		0	155	2		0	155	2		0	155	0		0	155	0		0	155	0		0	155				155	0.666667	0.833333	1.33333	0.666667	0.333333	1	0.833333	0.5	0.666667	0.166667	0.5	0.5	0.333333	0	0.5	0.5	0.666667	0.5	0.666667	0.666667
0	156	1		0	156	2		0	156	2		0	156	0		0	156	2		0	156	0		0	156				156	1.16667	0.166667	1.16667	1.5	0.666667	0.166667	0.5	0	0.833333	0.666667	0.166667	0.333333	0.5	0.666667	0.833333	0.833333	0.5	0.833333	0.666667	0.833333
0	157	0		0	157	0		0	157	1		0	157	0		0	157	0		0	157	1		0	157				157	0.333333	0.333333	0.666667	1.5	0	0.5	0.666667	0.5	0.5	0.833333	0	0.666667	0.166667	0.5	0.833333	0.666667	0.5	0.5	0.5	0.166667
0	158	0		0	158	0		0	158	0		0	158	0		0	158	1		0	158	0		0	158				158	0.166667	0.833333	0.333333	0.666667	0.5	0.833333	0.333333	0.666667	0.5	0.166667	0.333333	0.666667	0.666667	0.5	0.333333	0.333333	0.333333	0.333333	0.5	0.166667
0	159	0		0	159	1		0	159	2		0	159	2		0	159	0		0	159	1		0	159				159	1	1	0.666667	1	0.5	1	0.666667	0.333333	0.333333	0.5	0.5	0.833333	1	0.833333	0.333333	0.166667	0.666667	1	0.666667	0.666667
0	160	0		0	160	0		0	160	2		0	160	0		0	160	1		0	160	0		0	160				160	0.5	1.66667	0.666667	1	0.333333	0.333333	1.33333	1	0.166667	0	0.333333	0.333333	0.666667	0.166667	0.5	0	1.33333	0.5	0.666667	0.166667
0	161	0		0	161	0		0	161	1		0	161	0		0	161	2		0	161	0		0	161				161	0.5	0.166667	0.833333	0.5	1	1	1.83333	0.833333	0.833333	0.833333	0.5	0.333333	0.5	0.333333	0.166667	0.833333	0.166667	0.833333	0.833333	0.833333
0	162	0		0	162	1		0	162	4		0	162	1		0	162	0		0	162	0		0	162				162	1	1.16667	0.333333	1.33333	0.666667	0	0.666667	0.166667	0.666667	0.166667	0.166667	0.666667	0.666667	0.833333	0.5	0.166667	0.333333	0.666667	0.666667	0.666667
0	163	1		0	163	2		0	163	0		0	163	1		0	163	0		0	163	0		0	163				163	0.666667	1.33333	1.16667	0.833333	1.16667	0.333333	0.833333	0.333333	0.5	0.833333	0.5	0.833333	0.5	0.333333	0.666667	0.5	0.666667	0.333333	0.333333	0.666667
0	164	0		0	164	4		0	164	1		0	164	2		0	164	0		0	164	0		0	164				164	1.16667	1	0.666667	1.33333	1.16667	0.5	1.33333	0.333333	0.5	0.833333	1	0.166667	1	0.166667	0.833333	1.66667	1.5	0.666667	1.33333	0.5
0	165	1		0	165	2		0	165	4		0	165	1		0	165	0		0	165	1		0	165				165	1.5	0.666667	1.16667	1	0.833333	1.16667	1.16667	0.833333	0.833333	1.16667	0.166667	1.33333	0.833333	0.666667	0.166667	1.5	0.833333	1.16667	0.666667	0.666667
0	166	1		0	166	2		0	166	2		0	166	1		0	166	1		0	166	0		0	166				166	1.16667	1	1.5	1	1	0.5	1.16667	0.166667	0.5	0.666667	1	0.166667	1.16667	1	0.333333	0.333333	1.33333	0.833333	0.166667	1.33333
0	167	1		0	167	3		0	167	3		0	167	0		0	167	2		0	167	0		0	167				167	1.5	2.33333	1.33333	0.666667	1.5	1.33333	1	0.166667	1.33333	0.5	1.5	0.833333	0.833333	0.666667	1	0.833333	0.666667	0.666667	1	1.16667
0	168	0		0	168	0		0	168	2		0	168	2		0	168	1		0	168	1		0	168				168	1	1.5	1.83333	1.66667	0.5	0.666667	1.16667	1	0.666667	0.333333	1	1.33333	0.666667	0.5	1	1.33333	0.333333	1.16667	1	0.833333
0	169	1		0	169	1		0	169	2		0	169	2		0	169	1		0	169	0		0	169				169	1.16667	1.33333	1.16667	1	2	2	0.333333	0.5	0.666667	1	0.333333	0.833333	0.5	1.16667	0.833333	0.5	1.5	1	0.333333	1.5
0	170	0		0	170	6		0	170	3		0	170	1		0	170	0		0	170	3		0	170				170	2.16667	0.666667	1	1	1	1.5	0.666667	0.833333	0.666667	0.5	0.5	0.333333	0.5	1	1.16667	0.666667	0.666667	0.833333	1	0.666667
0	171	1		0	171	2		0	171	3		0	171	2		0	171	1		0	171	1		0	171				171	1.66667	1.16667	1.83333	0.833333	1.16667	1	1	0.5	0.666667	0.833333	1	0.5	0.5	0.833333	1	2	0.833333	0.5	0.833333	1.66667
0	172	2		0	172	5		0	172	1		0	172	2		0	172	1		0	172	1		0	172				172	2	1.83333	1.66667	2.16667	1.16667	1.5	0.5	1.66667	1.16667	1.16667	0.333333	0.5	0.5	0.5	1	1.33333	1.5	0.666667	1.66667	0
0	173	2		0	173	2		0	173	2		0	173	1		0	173	1		0	173	0		0	173				173	1.33333	1.5	1.83333	0.666667	1.16667	1	1.66667	0.666667	0.5	1.16667	0.833333	0.666667	1.16667	0.666667	1.5	0.666667	0.5	1.16667	0.5	1
0	174	1		0	174	0		0	174	1		0	174	2		0	174	1		0	174	1		0	174				174	1	2.5	0.666667	1.16667	1	0.5	0.666667	0.666667	0.666667	1.16667	0.833333	1.33333	0.833333	1.16667	1.5	0.666667	0.5	1.16667	0.666667	1.16667
0	175	1		0	175	6		0	175	0		0	175	1		0	175	2		0	175	1		0	175				175	1.83333	2	1.83333	1.33333	1	0.5	0.5	0.5	0.833333	1.66667	0.333333	1	0.666667	1.33333	1	1.33333	1	1	0.666667	1.33333
0	176	1		0	176	3		0	176	5		0	176	1		0	176	1		0	176	0		0	176				176	1.83333	1.5	2.33333	0.833333	1.5	1.33333	1.33333	0.666667	0.666667	1.33333	0.666667	0.666667	1	1.66667	1.16667	1	1	1.16667	0.833333	1.16667
0	177	0		0	177	5		0	177	2		0	177	2		0	177	1		0	177	2		0	177				177	2	2.83333	1.83333	1.5	2.83333	1.66667	1.16667	1.33333	1.33333	0.833333	1	1.33333	1	1.16667	1.33333	1	1.16667	0.666667	1.83333	1
0	178	1		0	178	4		0	178	3		0	178	0		0	178	1		0	178	0		0	178				178	1.5	1.5	1.83333	1.83333	1	0.666667	2.16667	1.66667	1.33333	1.5	1.5	1.5	1	1.66667	1.16667	0.666667	1.66667	1.5	1.33333	1.33333
0	179	0		0	179	3		0	179	2		0	179	2		0	179	0		0	179	2		0	179				179	1.5	1.66667	2.5	2.16667	1.33333	1.33333	1.33333	1.83333	1	0.833333	1	0.666667	1	1	0.5	1.83333	1.16667	1.16667	1.66667	1.33333
0	180	2		0	180	3		0	180	2		0	180	1		0	180	0		0	180	0		0	180				180	1.33333	2.66667	1.33333	1.16667	1.66667	1.66667	1	1.16667	0.5	1.66667	1.16667	2.16667	2.16667	2.33333	1.83333	1	1.16667	0.833333	1.83333	1.33333
0	181	2		0	181	3		0	181	1		0	181	0		0	181	1		0	181	1		0	181				181	1.33333	1.33333	2	1.66667	0.666667	1.5	1.16667	0.833333	2.16667	1.16667	2	1.5	2	2.16667	2.33333	1.66667	1.16667	0.833333	0.666667	1.66667
0	182	2		0	182	4		0	182	3		0	182	1		0	182	1		0	182	1		0	182				182	2	2.16667	1.5	1.5	2.5	2.83333	1.16667	1.5	1.33333	1.16667	1	2	0.833333	1.83333	1.16667	1.5	1.16667	2.16667	1.5	1.66667
0	183	2		0	183	3		0	183	5		0	183	1		0	183	2		0	183	0		0	183				183	2.16667	3.83333	2.16667	1.66667	2.83333	1	1	2.5	1.5	1.83333	2	1.83333	1.16667	1.16667	2.33333	1.16667	0.833333	1.66667	3	1
0	184	2		0	184	4		0	184	2		0	184	1		0	184	1		0	184	0		0	184				184	1.66667	1.5	1.33333	3.16667	1.16667	0.833333	1	2.66667	1.83333	1.16667	2.33333	1.5	1.83333	1.33333	0.833333	1.5	1.83333	2.16667	1.16667	1.16667
0	185	2		0	185	5		0	185	2		0	185	2		0	185	3		0	185	1		0	185				185	2.5	2.66667	1.66667	2.16667	2	1.16667	1.66667	1.83333	2.33333	2.5	1.33333	2.5	1.66667	2.16667	1	1.83333	1.16667	1.83333	2.16667	1.16667
0	186	0		0	186	5		0	186	3		0	186	2		0	186	1		0	186	2		0	186				186	2.16667	3.5	3.33333	1.33333	2	2.33333	2.16667	2	1.83333	1.5	2.16667	1.66667	2.83333	2	2	2.5	2.16667	1.5	2.83333	2.33333
0	187	0		0	187	3		0	187	3		0	187	2		0	187	2		0	187	1		0	187				187	1.83333	3.33333	2.83333	2.33333	2.66667	1.5	2.66667	1.83333	1.83333	2.16667	1.83333	2.33333	1.83333	1.83333	1.66667	0.833333	1.33333	2.66667	2.16667	3.16667
0	188	2		0	188	5		0	188	3		0	188	3		0	188	5		0	188	3		0	188				188	3.5	3.33333	1.5	2.66667	1.66667	2.5	2	2.33333	2.33333	2.33333	2.33333	1.83333	1.83333	1.66667	2	0.833333	1	2.33333	3	2
0	189	2		0	189	3		0	189	2		0	189	1		0	189	0		0	189	0		0	189				189	1.33333	6	1.83333	2.66667	3	3	2.33333	2	3.16667	2	3.83333	3.16667	1.66667	2	2.83333	1.83333	1.33333	2.16667	2.33333	1.66667
0	190	5		0	190	2		0	190	3		0	190	3		0	190	3		0	190	0		0	190				190	2.66667	3.33333	3.5	2.5	2	3	2.5	3.5	4	1.83333	3.16667	2.33333	2.16667	2.16667	2.83333	2.66667	2	3.5	3	2.16667
0	191	1		0	191	6		0	191	6		0	191	3		0	191	3		0	191	1		0	191				191	3.33333	4.33333	3.66667	3.33333	2	2	2	1	1.5	3.5	3.5	3	1.66667	2.33333	1.5	2.33333	1.66667	3.33333	2.66667	3
0	192	3		0	192	4		0	192	4		0	192	2		0	192	0		0	192	2		0	192				192	2.5	5.66667	3.66667	3.5	3.16667	1.66667	2.33333	2	1	2.83333	3	3.16667	2	2.5	2.16667	3	2.66667	4	3	2.16667
0	193	3		0	193	3		0	193	3		0	193	5		0	193	7		0	193	0		0	193				193	3.5	5	3.83333	3	3.83333	4.33333	2.33333	1.66667	3.33333	2.33333	2.83333	1.16667	1.16667	3	3.66667	2	3.33333	3.33333	2.83333	3.33333
0	194	3		0	194	4		0	194	3		0	194	0		0	194	1		0	194	2		0	194				194	2.16667	4.66667	4.33333	4.83333	3	1.33333	3.33333	1.16667	2.5	3.33333	2.83333	4	2.16667	2.16667	2.5	2.33333	2.16667	2.16667	3	3.83333
0	195	3		0	195	2		0	195	9		0	195	3		0	195	4		0	195	2		0	195				195	3.83333	5.16667	4.83333	3.16667	2.5	3.16667	3.83333	3.83333	2	3	4.33333	2.16667	2.33333	2.5	3.5	2	3.16667	3.33333	3.66667	2.5
0	196	1		0	196	5		0	196	2		0	196	3		0	196	2		0	196	2		0	196				196	2.5	7.5	3.66667	4.5	4.16667	3.33333	3.16667	3.83333	2.16667	2.66667	2.83333	3.16667	2.5	2	2.16667	1.83333	3.33333	2.33333	3.5	2.5
0	197	3		0	197	9		0	197	6		0	197	3		0	197	1		0	197	1		0	197				197	3.83333	6.5	3.16667	3.5	2.83333	4.16667	3.66667	4.66667	3.66667	4.66667	3.5	2.83333	2.33333	4.33333	3	4.33333	4.5	3.16667	4.83333	2.66667
0	198	3		0	198	9		0	198	9		0	198	3		0	198	5		0	198	1		0	198				198	5	6.16667	5	3.33333	4.16667	4	2.83333	3.16667	3.16667	3.66667	3.5	3.16667	3	3.33333	3.16667	3.33333	4	4.66667	4.66667	4
0	199	2		0	199	7		0	199	6		0	199	1		0	199	7		0	199	1		0	199				199	4	7.16667	5	6.83333	3.33333	3.66667	2.66667	3.33333	2.83333	3.5	4.16667	3	3	4	4.83333	3.83333	4.16667	5.66667	1.83333	3.66667
0	200	3		0	200	3		0	200	7		0	200	6		0	200	5		0	200	2		0	200				200	4.33333	7.16667	5.66667	5.83333	4.83333	4.16667	3.16667	4	4.66667	2.83333	3	3.83333	4.16667	2.16667	4.33333	3.16667	4.5	3.5	3.66667	5
0	201	4		0	201	10		0	201	9		0	201	2		0	201	3		0	201	1		0	201				201	4.83333	6.33333	5.33333	4.33333	4.5	2.83333	4	3.5	3.66667	3.83333	3.5	1.83333	2	2.83333	3.66667	4	3.66667	3.5	2.5	4.16667
0	202	3		0	202	6		0	202	5		0	202	4		0	202	3		0	202	3		0	202				202	4	8.83333	7.33333	3.5	4.33333	7.16667	5	3.83333	3.5	4.83333	3.33333	3.66667	4.83333	4.83333	3.16667	4.66667	4.16667	5.16667	3.66667	5.16667
0	203	8		0	203	12		0	203	6		0	203	3		0	203	8		0	203	2		0	203				203	6.5	8.16667	8.16667	7.5	5.33333	4.5	3.66667	4.16667	3.5	3.33333	4.83333	3.33333	3.16667	4.16667	3	5.16667	4.16667	4	4.83333	2.83333
0	204	10		0	204	12		0	204	4		0	204	7		0	204	8		0	204	4		0	204				204	7.5	10	6.83333	7.5	6.5	5	4.33333	4.33333	5.66667	4.16667	4.66667	3.5	4.83333	6	5.66667	4.66667	4.16667	4.5	5.5	2.66667
0	205	9		0	205	10		0	205	6		0	205	8		0	205	8		0	205	2		0	205				205	7.16667	9.5	6.83333	6	4.5	4.83333	5.83333	6.16667	3.5	5	5.33333	5.66667	5.16667	4	5.83333	5.66667	5.33333	6	5.5	2.83333
0	206	7		0	206	15		0	206	8		0	206	4		0	206	6		0	206	2		0	206				206	7	10	6.83333	7.66667	7.16667	6.33333	7.66667	4.66667	5.66667	6.16667	5.83333	3.16667	7.16667	7	4.66667	4.66667	6.66667	4.66667	4	5.5
0	207	4		0	207	14		0	207	11		0	207	11		0	207	9		0	207	2		0	207				207	8.5	9.33333	10.5	6.66667	5.33333	6.83333	6.83333	5.83333	6	6	6	5.83333	5.5	5.16667	8.33333	5	8.33333	4.83333	5.5	6
0	208	9		0	208	10		0	208	8		0	208	9		0	208	14		0	208	3		0	208				208	8.83333	12.5	7.83333	5.83333	5.83333	4.83333	6	7.83333	4.5	4.83333	4.16667	5	6.16667	5.83333	7.33333	7	6.66667	6.66667	5.83333	5.66667
0	209	8		0	209	14		0	209	11		0	209	11		0	209	10		0	209	6		0	209				209	10	11.6667	9.66667	5.16667	8.33333	8.33333	6.33333	6.66667	8.33333	6.16667	4.5	6.5	6.33333	6	7.16667	7.33333	6.66667	7.16667	8.16667	5.66667
0	210	7		0	210	13		0	210	15		0	210	3		0	210	10		0	210	4		0	210				210	8.66667	14.6667	9	8.33333	6.83333	9.16667	5.66667	5.83333	7	5.66667	6.66667	5.83333	7	7	7.33333	6.66667	6.5	8	7.16667	7
0	211	9		0	211	23		0	211	7		0	211	7		0	211	15		0	211	5		0	211				211	11	10.1667	13.1667	8.83333	6.5	8.83333	8.66667	7.83333	7.66667	6.33333	5.16667	8.5	6.16667	7.66667	7.5	7.5	7	7	6	6.33333
0	212	8		0	212	17		0	212	11		0	212	8		0	212	13		0	212	3		0	212				212	10	17.5	14.3333	9.5	10	8.16667	8.33333	7.5	7	8.33333	8.83333	7.83333	9.83333	7.83333	6.83333	8	8.66667	7.83333	6.5	7
0	213	8		0	213	22		0	213	14		0	213	6		0	213	11		0	213	7		0	213				213	11.3333	17.1667	16	8.33333	10.5	8.66667	11	9.16667	7.16667	8.83333	10.1667	6.16667	10	7.5	9.33333	11.1667	8.33333	8.83333	7.5	9.16667
0	214	9		0	214	18		0	214	16		0	214	8		0	214	13		0	214	3		0	214				214	11.1667	17	11.5	11.8333	9	12	11.1667	9.16667	9.16667	11	11.6667	10	9.83333	10	9.5	10.6667	8.66667	7.16667	7.16667	8
0	215	8		0	215	22		0	215	18		0	215	5		0	215	20		0	215	5		0	215				215	13	20	14	9.33333	10.8333	10.6667	11.1667	8.33333	6.83333	9	10.5	12.8333	8.16667	8.33333	8	8.66667	9	6.83333	7.66667	8.83333
0	216	6		0	216	17		0	216	18		0	216	13		0	216	17		0	216	5		0	216				216	12.6667	19.3333	15.6667	10.5	12	11.5	11.3333	12	9.83333	10.3333	11.8333	8.83333	11.6667	9	10.1667	11	9.5	9.33333	9.33333	4.5
0	217	17		0	217	21		0	217	17		0	217	8		0	217	19		0	217	7		0	217				217	14.8333	22.3333	18.1667	12	10.8333	12.6667	11.1667	11.3333	10	10.3333	10	11.3333	13.6667	10.6667	10.3333	11.1667	10.1667	8.5	11.3333	9.5
0	218	13		0	218	34		0	218	20		0	218	9		0	218	25		0	218	9		0	218				218	18.3333	22.6667	18	12.5	14.1667	13.3333	13.3333	12.1667	12.6667	11.6667	12.3333	13.5	14.6667	11.6667	11.8333	9	9.83333	9.16667	12.1667	8.16667
0	219	18		0	219	28		0	219	20		0	219	13		0	219	23		0	219	9		0	219				219	18.5	29.5	20.3333	12.8333	15.8333	16.5	11	11.8333	13	13.1667	13.1667	14.1667	14.6667	13.8333	14.6667	14.6667	12	9.33333	11	12
0	220	15		0	220	30		0	220	13		0	220	18		0	220	27		0	220	11		0	220				220	19	28.3333	20	14.8333	17	14.1667	16.8333	17.8333	12	15	16.5	14.5	13.1667	14.3333	12.6667	15.1667	12.6667	10.6667	10.6667	8.83333
0	221	15		0	221	28		0	221	25		0	221	15		0	221	26		0	221	16		0	221				221	20.8333	26.1667	20.8333	16.1667	17	16.5	15.5	16.3333	19.1667	17.6667	17.6667	18	16.1667	15.8333	16.3333	13	14	11.1667	10.8333	11.3333
0	222	16		0	222	39		0	222	24		0	222	11		0	222	30		0	222	15		0	222				222	22.5	26.6667	19.8333	20.3333	16.3333	20.5	19.6667	15.3333	17.8333	19.3333	15	18.6667	16.5	16	13.6667	15.8333	16.8333	16	12.3333	15
0	223	18		0	223	39		0	223	20		0	223	24		0	223	31		0	223	12		0	223				223	24	35.5	24.1667	21	16.1667	20	21.3333	21	21.3333	23.3333	20.6667	19.5	19	15	18.6667	15.6667	13	14.6667	16.8333	13.3333
0	224	34		0	224	36		0	224	27		0	224	19		0	224	35		0	224	13		0	224				224	27.3333	41	28	22.6667	24	17.5	21	20.8333	20.8333	22.6667	20.1667	22.1667	21.6667	16.6667	20.3333	17.8333	14	17.3333	13.3333	12.3333
0	225	29		0	225	54		0	225	33		0	225	22		0	225	40		0	225	14		0	225				225	32	41	28.8333	24.3333	24.6667	27	28.1667	21.1667	19	26.3333	22	26.5	18.1667	18.5	18	16	16.6667	14.5	17.3333	13
0	226	27		0	226	63		0	226	39		0	226	35		0	226	41		0	226	22		0	226				226	37.8333	46.5	32.5	29.1667	26.6667	27.5	27.1667	29.5	24.3333	25.8333	28	20.5	23.5	18.1667	20	16	15.1667	21	14.8333	17.5
0	227	32		0	227	59		0	227	42		0	227	35		0	227	59		0	227	29		0	227				227	42.6667	50	35.3333	34.8333	30	24.5	30.6667	30	33.1667	31.1667	30.8333	26.6667	25.3333	23.8333	22	19.1667	16	15	17.8333	18.1667
0	228	41		0	228	64		0	228	45		0	228	26		0	228	60		0	228	24		0	228				228	43.3333	55.3333	42.1667	36.5	35.5	32.1667	32.1667	34	31	30	32	26.8333	27.6667	24.6667	22	20.5	20.6667	17.6667	17	14.1667
0	229	48		0	229	93		0	229	47		0	229	36		0	229	59		0	229	18		0	229				229	50.1667	55	44.6667	42.5	38.3333	40.3333	32.6667	35.5	33.5	31.1667	30.3333	27.1667	27.6667	28.8333	26.5	20.3333	24	23.8333	17.5	20
0	230	47		0	230	75		0	230	39		0	230	39		0	230	77		0	230	31		0	230				230	51.3333	59.6667	55.8333	41.5	44.5	42	37	37.5	39.5	37.5	28	34	30.8333	23.6667	22.8333	25.6667	22	24.8333	19.6667	18.8333
0	231	49		0	231	98		0	231	60		0	231	51		0	231	76		0	231	37		0	231				231	61.8333	76.5	56.1667	47.1667	48.3333	44.3333	43	42.8333	45.5	39.3333	40	35.5	35.8333	27.3333	30	25.6667	25.3333	22	22.3333	18.5
0	232	69		0	232	79		0	232	68		0	232	60		0	232	92		0	232	39		0	232				232	67.8333	77.6667	66.3333	60.1667	49.8333	52	49.8333	53	46.1667	50.5	38.1667	40	34.6667	31.6667	26.6667	29	25	24	21.3333	16.8333
0	233	63		0	233	105		0	233	73		0	233	69		0	233	116		0	233	50		0	233				233	79.3333	101	70	65.6667	56.5	56.1667	55.3333	56.1667	49.3333	46.1667	47.3333	42.1667	37.5	36	31.1667	32.3333	27.1667	23.5	22.6667	22
0	234	97		0	234	157		0	234	82		0	234	83		0	234	106		0	234	52		0	234				234	96.1667	110.5	83.8333	78.6667	68.6667	56.6667	66.5	63.3333	55.5	52.1667	50	43	43.1667	39.6667	39.8333	33.8333	33.5	26.1667	27.8333	20.6667
0	235	110		0	235	151		0	235	109		0	235	99		0	235	139		0	235	66		0	235				235	112.333	125.833	87.6667	79.1667	77.8333	79.1667	73.6667	62.3333	67.3333	58.5	52.1667	51.8333	47.8333	43.8333	37	33.3333	32	31.8333	28.1667	22.3333
0	236	132		0	236	182		0	236	116		0	236	105		0	236	146		0	236	70		0	236				236	125.167	136.167	107.333	95.3333	89.3333	81.3333	80	75.6667	69.6667	66.1667	61.3333	59	47	50.1667	41.1667	38	28.6667	27	24.8333	23.6667
0	237	201		0	237	198		0	237	132		0	237	125		0	237	183		0	237	97		0	237				237	156	163.833	130.667	112.833	107	96.5	94.8333	90.8333	73.5	66	58.6667	53.6667	53	45.5	40.1667	40	31	29.1667	28.5	19.5
0	238	228		0	238	244		0	238	180		0	238	181		0	238	238		0	238	94		0	238				238	194.167	186.333	134.667	126	119.833	104.5	108	95.6667	91.6667	81	70.1667	65.6667	59.6667	53	43.5	41	39.6667	33.1667	26.6667	21.3333
0	239	216		0	239	226		0	239	219		0	239	195		0	239	189		0	239	66		0	239				239	185.167	189.5	146.833	125.833	112.667	106.5	100.333	89.6667	75.5	71.8333	63.8333	63.5	60.5	53.3333	47	42.5	33.6667	28.3333	24.3333	22.5
0	240	83		0	240	87		0	240	123		0	240	54		0	240	21		0	240	29		0	240				240	66.1667	72.6667	53.3333	45.6667	42.6667	38	36.1667	32	27.5	29.8333	65.6667	76.3333	66.5	61.8333	49.1667	44	35.3333	29.8333	26.8333	22.1667
0	241	91		0	241	126		0	241	124		0	241	66		0	241	33		0	241	30		0	241				241	78.3333	86.8333	54.5	51.8333	44.3333	38.3333	41.8333	39.3333	31.8333	29.1667	61.5	80.8333	77	66.3333	50.1667	38.3333	35	29.3333	23.5	18.3333
0	242	131		0	242	126		0	242	144		0	242	69		0	242	42		0	242	52		0	242				242	94	109	70.1667	55.6667	50.1667	44	44.1667	40.1667	36.5	32.6667	78	86.3333	72.6667	59.6667	51.8333	40.5	34.1667	33.5	24.3333	20
0	243	167		0	243	164		0	243	184		0	243	89		0	243	44		0	243	36		0	243				243	114	130.333	76.5	78.8333	60.5	56.8333	50.5	48.1667	42.3333	32.6667	79.8333	89	74.1667	67.6667	53.5	44.1667	36.3333	37.3333	23.1667	20.8333
0	244	208		0	244	216		0	244	244		0	244	107		0	244	59		0	244	50		0	244				244	147.333	159	98	94.3333	82.8333	74.5	54.3333	48.6667	43	44.3333	89.6667	95.6667	76.1667	67.3333	55	44.6667	34.1667	27.6667	23.5	19.3333
0	245	266		0	245	284		0	245	300		0	245	129		0	245	68		0	245	72		0	245				245	186.5	203.167	131.5	104	95.5	76.1667	63.8333	55.6667	50.6667	44.6667	94.1667	96.5	77.1667	58.5	51.5	39.6667	34.6667	30.6667	20.3333	15.1667
0	246	359		0	246	340		0	246	388		0	246	201		0	246	95		0	246	89		0	246				246	245.333	266.333	160.667	140.833	125.667	96.3333	74.8333	58.8333	54	43.3333	90.5	94.5	75.5	59.1667	46.1667	40.5	28.3333	24.5	18.1667	16.5
0	247	496		0	247	468		0	247	558		0	247	316		0	247	98		0	247	141		0	247				247	346.167	346.667	212.5	173.833	151.167	109.333	84	75.6667	58.6667	41.8333	94	92.3333	76.1667	56	45.8333	36.5	25.1667	18.3333	18.6667	14
0	248	712		0	248	649		0	248	765		0	248	392		0	248	119		0	248	176		0	248				248	468.833	475.833	272.333	242.833	182	141.667	99.8333	86.6667	64.1667	51.3333	96.3333	91.5	66.1667	56	47.6667	31.5	23	15.1667	15	14
0	249	1040		0	249	965		0	249	1012		0	249	485		0	249	206		0	249	228		0	249				249	656	671.167	381.5	307.167	223.5	169	130.167	94.8333	69	55	92.1667	88.6667	64.1667	40	32.1667	23.6667	23.3333	15	13.8333	10.1667
0	250	1611		0	250	1307		0	250	1354		0	250	796		0	250	240		0	250	396		0	250				250	950.667	924.167	541.5	400.333	282	198.5	139.833	98.8333	68.1667	52	82.1667	74.8333	50.3333	40.1667	33.5	23.1667	16.3333	12.1667	9.66667	8.33333
0	251	2851		0	251	2108		0	251	1786		0	251	1177		0	251	426		0	251	563		0	251				251	1485.17	1409.83	768	524.5	340.167	221.167	136.667	102.667	65.1667	40.1667	67.5	58.6667	44.1667	32.6667	26.3333	17.6667	12.6667	11.5	5.66667	6.16667
0	252	5094		0	252	3527		0	252	2572		0	252	1987		0	252	713		0	252	942		0	252				252	2472.5	2247.67	1143.17	667.833	374.667	237.167	139.5	90.8333	59.1667	34	60.1667	51.3333	34.6667	24.3333	17	14	9.16667	5.66667	6.66667	3
0	253	10035		0	253	7317		0	253	3844		0	253	3839		0	253	1407		0	253	1845		0	253				253	4714.5	3909.67	1644	792.667	412.167	229.333	130.167	84	49	33.6667	42	38.3333	30.6667	20.3333	15.1667	12	6.5	6.5	5.16667	3.5
0	254	18681		0	254	14731		0	254	6408		0	254	8032		0	254	3480		0	254	3914		0	254				254	9207.67	5952.33	2020.83	840.833	415.5	205.667	122.5	70.8333	42.6667	27.1667	35.1667	24.1667	23.6667	15	12.1667	9.16667	5.5	5.16667	5.66667	4.33333
0	255	26199		0	255	21872		0	255	9665		0	255	12770		0	255	5913		0	255	5776		0	255				255	13699.2	5954	1857.83	739.167	361.333	183.167	110.333	68.3333	46	28.5	39.3333	33.1667	21.5	15.1667	10.8333	11.3333	6.33333	7.33333	4.5	3.33333
1	0	0		1	0	0		1	0	0		1	0	0		1	0	0		1	0	0		1	0		New
1	1	0		1	1	0		1	1	0		1	1	0		1	1	0		1	1	0		1	1
1	2	0		1	2	0		1	2	0		1	2	0		1	2	1		1	2	0		1	2
1	3	0		1	3	0		1	3	0		1	3	0		1	3	0		1	3	0		1	3
1	4	0		1	4	0		1	4	0		1	4	0		1	4	0		1	4	0		1	4
1	5	0		1	5	0		1	5	0		1	5	0		1	5	0		1	5	0		1	5
1	6	0		1	6	0		1	6	0		1	6	0		1	6	0		1	6	0		1	6
1	7	0		1	7	0		1	7	0		1	7	0		1	7	0		1	7	1		1	7
1	8	0		1	8	0		1	8	0		1	8	0		1	8	0		1	8	0		1	8
1	9	0		1	9	0		1	9	0		1	9	0		1	9	1		1	9	1		1	9
1	10	0		1	10	0		1	10	0		1	10	0		1	10	0		1	10	0		1	10
1	11	0		1	11	0		1	11	0		1	11	0		1	11	0		1	11	3		1	11
1	12	0		1	12	0		1	12	0		1	12	0		1	12	0		1	12	0		1	12
1	13	0		1	13	0		1	13	0		1	13	0		1	13	0		1	13	0		1	13
1	14	0		1	14	0		1	14	0		1	14	0		1	14	1		1	14	2		1	14
1	15	0		1	15	0		1	15	0		1	15	0		1	15	1		1	15	1		1	15
1	16	0		1	16	0		1	16	0		1	16	0		1	16	1		1	16	2		1	16
1	17	0		1	17	0		1	17	0		1	17	0		1	17	1		1	17	1		1	17
1	18	0		1	18	0		1	18	0		1	18	0		1	18	2		1	18	0		1	18
1	19	0		1	19	0		1	19	0		1	19	0		1	19	1		1	19	0		1	19
1	20	0		1	20	0		1	20	0		1	20	0		1	20	1		1	20	1		1	20
1	21	0		1	21	0		1	21	0		1	21	0		1	21	2		1	21	0		1	21
1	22	0		1	22	0		1	22	0		1	22	0		1	22	0		1	22	0		1	22
1	23	0		1	23	0		1	23	0		1	23	0		1	23	3		1	23	0		1	23
1	24	0		1	24	0		1	24	0		1	24	0		1	24	2		1	24	2		1	24
1	25	0		1	25	0		1	25	0		1	25	0		1	25	2		1	25	1		1	25
1	26	0		1	26	0		1	26	0		1	26	0		1	26	6		1	26	0		1	26
1	27	0		1	27	0		1	27	0		1	27	0		1	27	2		1	27	0		1	27
1	28	0		1	28	0		1	28	0		1	28	0		1	28	3		1	28	0		1	28
1	29	0		1	29	0		1	29	0		1	29	0		1	29	4		1	29	0		1	29
1	30	0		1	30	0		1	30	0		1	30	0		1	30	1		1	30	2		1	30
1	31	0		1	31	0		1	31	0		1	31	0		1	31	1		1	31	0		1	31
1	32	0		1	32	0		1	32	0		1	32	0		1	32	0		1	32	0		1	32
1	33	0		1	33	0		1	33	0		1	33	0		1	33	3		1	33	0		1	33
1	34	0		1	34	0		1	34	0		1	34	0		1	34	2		1	34	0		1	34
1	35	0		1	35	0		1	35	0		1	35	0		1	35	1		1	35	1		1	35
1	36	0		1	36	0		1	36	0		1	36	0		1	36	2		1	36	0		1	36
1	37	0		1	37	0		1	37	0		1	37	0		1	37	2		1	37	0		1	37
1	38	0		1	38	0		1	38	0		1	38	0		1	38	1		1	38	0		1	38
1	39	0		1	39	0		1	39	0		1	39	0		1	39	1		1	39	0		1	39
1	40	0		1	40	0		1	40	0		1	40	0		1	40	0		1	40	0		1	40
1	41	0		1	41	0		1	41	0		1	41	1		1	41	0		1	41	2		1	41
1	42	0		1	42	0		1	42	0		1	42	0		1	42	0		1	42	0		1	42
1	43	0		1	43	0		1	43	0		1	43	0		1	43	0		1	43	1		1	43
1	44	0		1	44	0		1	44	0		1	44	0		1	44	0		1	44	0		1	44
1	45	0		1	45	0		1	45	0		1	45	0		1	45	0		1	45	0		1	45
1	46	0		1	46	0		1	46	0		1	46	0		1	46	0		1	46	0		1	46
1	47	0		1	47	0		1	47	0		1	47	0		1	47	1		1	47	1		1	47
1	48	0		1	48	0		1	48	0		1	48	0		1	48	1		1	48	0		1	48
1	49	0		1	49	0		1	49	0		1	49	0		1	49	0		1	49	0		1	49
1	50	0		1	50	0		1	50	0		1	50	1		1	50	0		1	50	0		1	50
1	51	0		1	51	0		1	51	1		1	51	0		1	51	0		1	51	0		1	51
1	52	0		1	52	0		1	52	0		1	52	0		1	52	0		1	52	0		1	52
1	53	0		1	53	0		1	53	0		1	53	0		1	53	0		1	53	0		1	53
1	54	0		1	54	2		1	54	0		1	54	0		1	54	1		1	54	0		1	54
1	55	0		1	55	0		1	55	1		1	55	0		1	55	1		1	55	1		1	55
1	56	0		1	56	1		1	56	0		1	56	0		1	56	0		1	56	0		1	56
1	57	0		1	57	2		1	57	1		1	57	0		1	57	1		1	57	0		1	57
1	58	0		1	58	1		1	58	0		1	58	0		1	58	0		1	58	0		1	58
1	59	0		1	59	2		1	59	0		1	59	1		1	59	1		1	59	0		1	59
1	60	0		1	60	2		1	60	0		1	60	0		1	60	0		1	60	2		1	60
1	61	0		1	61	1		1	61	1		1	61	0		1	61	1		1	61	0		1	61
1	62	0		1	62	1		1	62	0		1	62	0		1	62	1		1	62	0		1	62
1	63	0		1	63	0		1	63	0		1	63	0		1	63	1		1	63	0		1	63
1	64	0		1	64	0		1	64	0		1	64	0		1	64	0		1	64	0		1	64
1	65	0		1	65	0		1	65	0		1	65	0		1	65	0		1	65	0		1	65
1	66	0		1	66	0		1	66	0		1	66	0		1	66	1		1	66	0		1	66
1	67	0		1	67	3		1	67	0		1	67	0		1	67	0		1	67	0		1	67
1	68	0		1	68	0		1	68	1		1	68	0		1	68	0		1	68	0		1	68
1	69	0		1	69	1		1	69	0		1	69	0		1	69	0		1	69	0		1	69
1	70	0		1	70	1		1	70	0		1	70	0		1	70	0		1	70	0		1	70
1	71	0		1	71	0		1	71	0		1	71	1		1	71	0		1	71	0		1	71
1	72	0		1	72	1		1	72	0		1	72	0		1	72	0		1	72	0		1	72
1	73	0		1	73	0		1	73	0		1	73	1		1	73	0		1	73	0		1	73
1	74	0		1	74	0		1	74	1		1	74	0		1	74	1		1	74	0		1	74
1	75	0		1	75	0		1	75	0		1	75	0		1	75	0		1	75	0		1	75
1	76	0		1	76	1		1	76	0		1	76	0		1	76	0		1	76	0		1	76
1	77	0		1	77	2		1	77	1		1	77	0		1	77	0		1	77	0		1	77
1	78	0		1	78	0		1	78	0		1	78	0		1	78	0		1	78	0		1	78
1	79	0		1	79	0		1	79	0		1	79	0		1	79	0		1	79	0		1	79
1	80	0		1	80	0		1	80	0		1	80	0		1	80	0		1	80	0		1	80
1	81	0		1	81	0		1	81	1		1	81	1		1	81	0		1	81	0		1	81
1	82	0		1	82	0		1	82	0		1	82	0		1	82	0		1	82	1		1	82
1	83	0		1	83	1		1	83	0		1	83	0		1	83	0		1	83	0		1	83
1	84	1		1	84	0		1	84	0		1	84	1		1	84	2		1	84	0		1	84
1	85	0		1	85	0		1	85	0		1	85	0		1	85	0		1	85	0		1	85
1	86	0		1	86	0		1	86	0		1	86	1		1	86	0		1	86	0		1	86
1	87	0		1	87	0		1	87	1		1	87	1		1	87	1		1	87	0		1	87
1	88	0		1	88	0		1	88	0		1	88	0		1	88	0		1	88	1		1	88
1	89	0		1	89	1		1	89	1		1	89	1		1	89	1		1	89	0		1	89
1	90	0		1	90	2		1	90	0		1	90	1		1	90	1		1	90	0		1	90
1	91	0		1	91	1		1	91	0		1	91	0		1	91	0		1	91	0		1	91
1	92	0		1	92	0		1	92	0		1	92	0		1	92	0		1	92	0		1	92
1	93	0		1	93	1		1	93	0		1	93	3		1	93	0		1	93	0		1	93
1	94	0		1	94	1		1	94	0		1	94	0		1	94	0		1	94	0		1	94
1	95	0		1	95	0		1	95	0		1	95	0		1	95	0		1	95	0		1	95
1	96	0		1	96	0		1	96	1		1	96	0		1	96	0		1	96	0		1	96
1	97	0		1	97	0		1	97	0		1	97	0		1	97	1		1	97	0		1	97
1	98	0		1	98	0		1	98	0		1	98	1		1	98	0		1	98	0		1	98
1	99	0		1	99	1		1	99	0		1	99	1		1	99	0		1	99	0		1	99
1	100	0		1	100	0		1	100	0		1	100	0		1	100	0		1	100	0		1	100
1	101	0		1	101	1		1	101	0		1	101	1		1	101	0		1	101	2		1	101
1	102	0		1	102	1		1	102	0		1	102	1		1	102	1		1	102	0		1	102
1	103	0		1	103	0		1	103	1		1	103	2		1	103	0		1	103	0		1	103
1	104	0		1	104	1		1	104	0		1	104	1		1	104	0		1	104	1		1	104
1	105	0		1	105	0		1	105	0		1	105	0		1	105	1		1	105	0		1	105
1	106	0		1	106	1		1	106	1		1	106	0		1	106	0		1	106	0		1	106
1	107	0		1	107	0		1	107	0		1	107	0		1	107	1		1	107	0		1	107
1	108	0		1	108	3		1	108	1		1	108	0		1	108	0		1	108	0		1	108
1	109	0		1	109	0		1	109	0		1	109	1		1	109	0		1	109	1		1	109
1	110	0		1	110	1		1	110	0		1	110	2		1	110	1		1	110	1		1	110
1	111	0		1	111	1		1	111	0		1	111	1		1	111	0		1	111	0		1	111
1	112	0		1	112	0		1	112	1		1	112	1		1	112	0		1	112	1		1	112
1	113	0		1	113	2		1	113	1		1	113	0		1	113	1		1	113	0		1	113
1	114	1		1	114	2		1	114	0		1	114	0		1	114	1		1	114	1		1	114
1	115	0		1	115	0		1	115	2		1	115	0		1	115	1		1	115	0		1	115
1	116	0		1	116	0		1	116	0		1	116	0		1	116	0		1	116	0		1	116
1	117	0		1	117	1		1	117	0		1	117	1		1	117	0		1	117	0		1	117
1	118	1		1	118	2		1	118	0		1	118	0		1	118	1		1	118	1		1	118
1	119	0		1	119	0		1	119	0		1	119	0		1	119	0		1	119	0		1	119
1	120	0		1	120	2		1	120	0		1	120	0		1	120	1		1	120	0		1	120
1	121	0		1	121	2		1	121	0		1	121	1		1	121	1		1	121	0		1	121
1	122	0		1	122	0		1	122	0		1	122	0		1	122	0		1	122	1		1	122
1	123	0		1	123	1		1	123	0		1	123	1		1	123	0		1	123	0		1	123
1	124	0		1	124	1		1	124	1		1	124	0		1	124	0		1	124	1		1	124
1	125	0		1	125	4		1	125	1		1	125	1		1	125	1		1	125	0		1	125
1	126	0		1	126	1		1	126	1		1	126	3		1	126	1		1	126	0		1	126
1	127	0		1	127	1		1	127	0		1	127	0		1	127	0		1	127	0		1	127
1	128	0		1	128	3		1	128	1		1	128	0		1	128	0		1	128	0		1	128
1	129	0		1	129	1		1	129	1		1	129	2		1	129	0		1	129	0		1	129
1	130	0		1	130	2		1	130	0		1	130	1		1	130	1		1	130	0		1	130
1	131	0		1	131	2		1	131	2		1	131	2		1	131	0		1	131	2		1	131
1	132	1		1	132	0		1	132	2		1	132	1		1	132	1		1	132	0		1	132
1	133	0		1	133	2		1	133	1		1	133	0		1	133	0		1	133	1		1	133
1	134	0		1	134	1		1	134	0		1	134	1		1	134	1		1	134	0		1	134
1	135	0		1	135	0		1	135	0		1	135	1		1	135	2		1	135	0		1	135
1	136	0		1	136	1		1	136	0		1	136	0		1	136	0		1	136	0		1	136
1	137	1		1	137	0		1	137	1		1	137	1		1	137	1		1	137	1		1	137
1	138	0		1	138	1		1	138	0		1	138	2		1	138	0		1	138	0		1	138
1	139	0		1	139	3		1	139	0		1	139	1		1	139	3		1	139	0		1	139
1	140	0		1	140	2		1	140	0		1	140	2		1	140	2		1	140	1		1	140
1	141	2		1	141	2		1	141	1		1	141	0		1	141	2		1	141	0		1	141
1	142	0		1	142	3		1	142	1		1	142	0		1	142	1		1	142	0		1	142
1	143	0		1	143	1		1	143	0		1	143	1		1	143	1		1	143	1		1	143
1	144	0		1	144	2		1	144	2		1	144	1		1	144	2		1	144	0		1	144
1	145	0		1	145	1		1	145	0		1	145	1		1	145	2		1	145	0		1	145
1	146	0		1	146	4		1	146	3		1	146	0		1	146	2		1	146	0		1	146
1	147	0		1	147	2		1	147	1		1	147	0		1	147	0		1	147	0		1	147
1	148	1		1	148	2		1	148	1		1	148	1		1	148	0		1	148	1		1	148
1	149	0		1	149	0		1	149	2		1	149	0		1	149	3		1	149	0		1	149
1	150	0		1	150	4		1	150	0		1	150	2		1	150	0		1	150	0		1	150
1	151	0		1	151	0		1	151	0		1	151	1		1	151	0		1	151	0		1	151
1	152	0		1	152	1		1	152	1		1	152	3		1	152	1		1	152	1		1	152
1	153	0		1	153	2		1	153	2		1	153	0		1	153	0		1	153	1		1	153
1	154	0		1	154	1		1	154	2		1	154	2		1	154	2		1	154	0		1	154
1	155	0		1	155	3		1	155	0		1	155	1		1	155	0		1	155	1		1	155
1	156	0		1	156	1		1	156	0		1	156	0		1	156	0		1	156	0		1	156
1	157	0		1	157	0		1	157	1		1	157	1		1	157	0		1	157	0		1	157
1	158	0		1	158	3		1	158	0		1	158	0		1	158	1		1	158	1		1	158
1	159	0		1	159	3		1	159	2		1	159	1		1	159	0		1	159	0		1	159
1	160	1		1	160	3		1	160	0		1	160	4		1	160	2		1	160	0		1	160
1	161	0		1	161	0		1	161	0		1	161	0		1	161	0		1	161	1		1	161
1	162	1		1	162	4		1	162	2		1	162	0		1	162	0		1	162	0		1	162
1	163	1		1	163	6		1	163	0		1	163	1		1	163	0		1	163	0		1	163
1	164	0		1	164	4		1	164	1		1	164	1		1	164	0		1	164	0		1	164
1	165	1		1	165	1		1	165	0		1	165	0		1	165	1		1	165	1		1	165
1	166	1		1	166	1		1	166	0		1	166	2		1	166	2		1	166	0		1	166
1	167	2		1	167	7		1	167	0		1	167	3		1	167	2		1	167	0		1	167
1	168	0		1	168	5		1	168	1		1	168	1		1	168	1		1	168	1		1	168
1	169	3		1	169	2		1	169	2		1	169	1		1	169	0		1	169	0		1	169
1	170	1		1	170	1		1	170	1		1	170	1		1	170	0		1	170	0		1	170
1	171	1		1	171	2		1	171	0		1	171	2		1	171	1		1	171	1		1	171
1	172	2		1	172	4		1	172	2		1	172	1		1	172	1		1	172	1		1	172
1	173	0		1	173	2		1	173	1		1	173	1		1	173	2		1	173	3		1	173
1	174	1		1	174	5		1	174	3		1	174	4		1	174	2		1	174	0		1	174
1	175	2		1	175	5		1	175	1		1	175	2		1	175	2		1	175	0		1	175
1	176	2		1	176	3		1	176	0		1	176	2		1	176	2		1	176	0		1	176
1	177	2		1	177	6		1	177	3		1	177	4		1	177	1		1	177	1		1	177
1	178	1		1	178	5		1	178	2		1	178	1		1	178	0		1	178	0		1	178
1	179	1		1	179	0		1	179	3		1	179	2		1	179	1		1	179	3		1	179
1	180	1		1	180	6		1	180	1		1	180	2		1	180	4		1	180	2		1	180
1	181	0		1	181	3		1	181	2		1	181	0		1	181	3		1	181	0		1	181
1	182	1		1	182	3		1	182	3		1	182	4		1	182	1		1	182	1		1	182
1	183	2		1	183	10		1	183	4		1	183	1		1	183	5		1	183	1		1	183
1	184	2		1	184	3		1	184	0		1	184	0		1	184	4		1	184	0		1	184
1	185	1		1	185	7		1	185	2		1	185	3		1	185	1		1	185	2		1	185
1	186	4		1	186	7		1	186	1		1	186	2		1	186	5		1	186	2		1	186
1	187	2		1	187	4		1	187	3		1	187	2		1	187	6		1	187	3		1	187
1	188	1		1	188	8		1	188	3		1	188	3		1	188	5		1	188	0		1	188
1	189	5		1	189	14		1	189	3		1	189	8		1	189	6		1	189	0		1	189
1	190	1		1	190	6		1	190	1		1	190	6		1	190	3		1	190	3		1	190
1	191	3		1	191	11		1	191	2		1	191	0		1	191	9		1	191	1		1	191
1	192	1		1	192	23		1	192	2		1	192	5		1	192	3		1	192	0		1	192
1	193	3		1	193	13		1	193	6		1	193	3		1	193	4		1	193	1		1	193
1	194	5		1	194	11		1	194	2		1	194	3		1	194	6		1	194	1		1	194
1	195	5		1	195	15		1	195	3		1	195	4		1	195	3		1	195	1		1	195
1	196	4		1	196	19		1	196	5		1	196	5		1	196	9		1	196	3		1	196
1	197	6		1	197	17		1	197	4		1	197	1		1	197	9		1	197	2		1	197
1	198	8		1	198	13		1	198	5		1	198	2		1	198	8		1	198	1		1	198
1	199	5		1	199	16		1	199	2		1	199	2		1	199	13		1	199	5		1	199
1	200	6		1	200	16		1	200	8		1	200	5		1	200	6		1	200	2		1	200
1	201	5		1	201	19		1	201	5		1	201	2		1	201	5		1	201	2		1	201
1	202	9		1	202	16		1	202	7		1	202	5		1	202	15		1	202	1		1	202
1	203	7		1	203	17		1	203	2		1	203	1		1	203	16		1	203	6		1	203
1	204	6		1	204	22		1	204	11		1	204	4		1	204	15		1	204	2		1	204
1	205	4		1	205	25		1	205	6		1	205	6		1	205	14		1	205	2		1	205
1	206	10		1	206	18		1	206	5		1	206	4		1	206	23		1	206	0		1	206
1	207	5		1	207	24		1	207	0		1	207	7		1	207	19		1	207	1		1	207
1	208	15		1	208	18		1	208	11		1	208	4		1	208	22		1	208	5		1	208
1	209	12		1	209	28		1	209	5		1	209	6		1	209	15		1	209	4		1	209
1	210	10		1	210	29		1	210	16		1	210	5		1	210	22		1	210	6		1	210
1	211	10		1	211	22		1	211	6		1	211	8		1	211	11		1	211	4		1	211
1	212	14		1	212	35		1	212	22		1	212	11		1	212	17		1	212	6		1	212
1	213	12		1	213	34		1	213	12		1	213	9		1	213	31		1	213	5		1	213
1	214	16		1	214	26		1	214	18		1	214	8		1	214	29		1	214	5		1	214
1	215	21		1	215	33		1	215	19		1	215	8		1	215	33		1	215	6		1	215
1	216	22		1	216	32		1	216	10		1	216	11		1	216	31		1	216	10		1	216
1	217	27		1	217	30		1	217	21		1	217	10		1	217	38		1	217	8		1	217
1	218	18		1	218	42		1	218	23		1	218	10		1	218	33		1	218	10		1	218
1	219	32		1	219	57		1	219	22		1	219	13		1	219	41		1	219	12		1	219
1	220	31		1	220	39		1	220	30		1	220	16		1	220	46		1	220	8		1	220
1	221	26		1	221	40		1	221	23		1	221	11		1	221	45		1	221	12		1	221
1	222	29		1	222	29		1	222	32		1	222	10		1	222	48		1	222	12		1	222
1	223	31		1	223	68		1	223	30		1	223	24		1	223	48		1	223	12		1	223
1	224	62		1	224	53		1	224	31		1	224	18		1	224	70		1	224	12		1	224
1	225	46		1	225	60		1	225	37		1	225	23		1	225	61		1	225	19		1	225
1	226	67		1	226	53		1	226	32		1	226	37		1	226	70		1	226	20		1	226
1	227	52		1	227	77		1	227	43		1	227	35		1	227	73		1	227	20		1	227
1	228	72		1	228	74		1	228	47		1	228	41		1	228	70		1	228	28		1	228
1	229	63		1	229	91		1	229	41		1	229	46		1	229	67		1	229	22		1	229
1	230	81		1	230	78		1	230	48		1	230	46		1	230	79		1	230	26		1	230
1	231	97		1	231	105		1	231	63		1	231	61		1	231	87		1	231	46		1	231
1	232	94		1	232	108		1	232	59		1	232	68		1	232	93		1	232	44		1	232
1	233	112		1	233	149		1	233	73		1	233	97		1	233	130		1	233	45		1	233
1	234	121		1	234	162		1	234	73		1	234	136		1	234	122		1	234	49		1	234
1	235	142		1	235	207		1	235	98		1	235	141		1	235	108		1	235	59		1	235
1	236	183		1	236	201		1	236	89		1	236	155		1	236	130		1	236	59		1	236
1	237	209		1	237	235		1	237	112		1	237	201		1	237	146		1	237	80		1	237
1	238	252		1	238	271		1	238	123		1	238	219		1	238	160		1	238	93		1	238
1	239	276		1	239	219		1	239	174		1	239	243		1	239	181		1	239	44		1	239
1	240	89		1	240	131		1	240	104		1	240	68		1	240	24		1	240	20		1	240
1	241	137		1	241	164		1	241	78		1	241	76		1	241	32		1	241	34		1	241
1	242	192		1	242	178		1	242	100		1	242	106		1	242	34		1	242	44		1	242
1	243	191		1	243	259		1	243	117		1	243	120		1	243	43		1	243	52		1	243
1	244	237		1	244	278		1	244	143		1	244	165		1	244	48		1	244	83		1	244
1	245	322		1	245	413		1	245	161		1	245	193		1	245	53		1	245	77		1	245
1	246	405		1	246	536		1	246	230		1	246	259		1	246	77		1	246	91		1	246
1	247	569		1	247	663		1	247	302		1	247	316		1	247	102		1	247	128		1	247
1	248	787		1	248	885		1	248	409		1	248	424		1	248	145		1	248	205		1	248
1	249	1147		1	249	1205		1	249	571		1	249	615		1	249	195		1	249	294		1	249
1	250	1592		1	250	1744		1	250	811		1	250	750		1	250	297		1	250	351		1	250
1	251	2588		1	251	2533		1	251	1172		1	251	1098		1	251	484		1	251	584		1	251
1	252	4339		1	252	3970		1	252	1686		1	252	1649		1	252	844		1	252	998		1	252
1	253	7706		1	253	6953		1	253	2512		1	253	2890		1	253	1477		1	253	1920		1	253
1	254	12260		1	254	10253		1	254	3296		1	254	4617		1	254	2231		1	254	3057		1	254
1	255	12033		1	255	9733		1	255	3401		1	255	5140		1	255	2508		1	255	2909		1	255
2	0	0		2	0	0		2	0	0		2	0	0		2	0	0		2	0	0		2	0		New
2	1	0		2	1	0		2	1	0		2	1	0		2	1	0		2	1	0		2	1
2	2	0		2	2	0		2	2	0		2	2	0		2	2	0		2	2	0		2	2
2	3	0		2	3	0		2	3	0		2	3	0		2	3	0		2	3	0		2	3
2	4	0		2	4	0		2	4	0		2	4	0		2	4	0		2	4	1		2	4
2	5	0		2	5	0		2	5	0		2	5	0		2	5	0		2	5	0		2	5
2	6	0		2	6	0		2	6	0		2	6	0		2	6	0		2	6	0		2	6
2	7	0		2	7	0		2	7	0		2	7	0		2	7	0		2	7	0		2	7
2	8	0		2	8	0		2	8	0		2	8	0		2	8	0		2	8	4		2	8
2	9	0		2	9	0		2	9	0		2	9	0		2	9	0		2	9	1		2	9
2	10	0		2	10	0		2	10	0		2	10	0		2	10	0		2	10	0		2	10
2	11	0		2	11	0		2	11	0		2	11	0		2	11	0		2	11	0		2	11
2	12	0		2	12	0		2	12	0		2	12	0		2	12	0		2	12	2		2	12
2	13	0		2	13	0		2	13	0		2	13	0		2	13	0		2	13	0		2	13
2	14	0		2	14	0		2	14	0		2	14	0		2	14	0		2	14	1		2	14
2	15	0		2	15	0		2	15	0		2	15	0		2	15	0		2	15	1		2	15
2	16	0		2	16	0		2	16	0		2	16	0		2	16	1		2	16	0		2	16
2	17	0		2	17	0		2	17	0		2	17	0		2	17	0		2	17	1		2	17
2	18	0		2	18	0		2	18	0		2	18	0		2	18	1		2	18	0		2	18
2	19	0		2	19	0		2	19	0		2	19	0		2	19	2		2	19	0		2	19
2	20	0		2	20	0		2	20	0		2	20	0		2	20	2		2	20	0		2	20
2	21	0		2	21	0		2	21	0		2	21	0		2	21	4		2	21	0		2	21
2	22	0		2	22	0		2	22	0		2	22	0		2	22	0		2	22	0		2	22
2	23	0		2	23	0		2	23	0		2	23	0		2	23	0		2	23	0		2	23
2	24	0		2	24	0		2	24	0		2	24	0		2	24	3		2	24	0		2	24
2	25	0		2	25	0		2	25	0		2	25	0		2	25	1		2	25	1		2	25
2	26	0		2	26	0		2	26	0		2	26	0		2	26	1		2	26	0		2	26
2	27	0		2	27	0		2	27	0		2	27	0		2	27	1		2	27	0		2	27
2	28	0		2	28	0		2	28	0		2	28	0		2	28	3		2	28	0		2	28
2	29	0		2	29	0		2	29	0		2	29	0		2	29	2		2	29	0		2	29
2	30	0		2	30	0		2	30	0		2	30	0		2	30	3		2	30	0		2	30
2	31	0		2	31	0		2	31	0		2	31	0		2	31	1		2	31	0		2	31
2	32	0		2	32	0		2	32	0		2	32	0		2	32	0		2	32	0		2	32
2	33	0		2	33	0		2	33	0		2	33	0		2	33	0		2	33	0		2	33
2	34	0		2	34	0		2	34	0		2	34	0		2	34	2		2	34	0		2	34
2	35	0		2	35	0		2	35	0		2	35	0		2	35	0		2	35	0		2	35
2	36	0		2	36	0		2	36	0		2	36	0		2	36	1		2	36	0		2	36
2	37	0		2	37	1		2	37	0		2	37	0		2	37	1		2	37	0		2	37
2	38	0		2	38	1		2	38	0		2	38	0		2	38	0		2	38	0		2	38
2	39	0		2	39	0		2	39	0		2	39	0		2	39	2		2	39	0		2	39
2	40	0		2	40	0		2	40	0		2	40	0		2	40	0		2	40	0		2	40
2	41	0		2	41	0		2	41	0		2	41	0		2	41	0		2	41	0		2	41
2	42	0		2	42	0		2	42	0		2	42	0		2	42	0		2	42	0		2	42
2	43	0		2	43	1		2	43	0		2	43	0		2	43	0		2	43	0		2	43
2	44	0		2	44	0		2	44	0		2	44	1		2	44	1		2	44	0		2	44
2	45	0		2	45	1		2	45	0		2	45	1		2	45	2		2	45	0		2	45
2	46	0		2	46	1		2	46	0		2	46	1		2	46	0		2	46	0		2	46
2	47	0		2	47	1		2	47	0		2	47	0		2	47	0		2	47	0		2	47
2	48	0		2	48	0		2	48	0		2	48	0		2	48	0		2	48	0		2	48
2	49	0		2	49	1		2	49	0		2	49	0		2	49	1		2	49	0		2	49
2	50	0		2	50	0		2	50	0		2	50	0		2	50	0		2	50	0		2	50
2	51	0		2	51	0		2	51	0		2	51	2		2	51	0		2	51	0		2	51
2	52	0		2	52	0		2	52	0		2	52	0		2	52	0		2	52	0		2	52
2	53	0		2	53	1		2	53	0		2	53	0		2	53	0		2	53	0		2	53
2	54	0		2	54	0		2	54	0		2	54	0		2	54	0		2	54	0		2	54
2	55	0		2	55	2		2	55	0		2	55	0		2	55	1		2	55	0		2	55
2	56	0		2	56	0		2	56	0		2	56	0		2	56	0		2	56	0		2	56
2	57	0		2	57	0		2	57	0		2	57	0		2	57	1		2	57	0		2	57
2	58	0		2	58	0		2	58	0		2	58	0		2	58	0		2	58	0		2	58
2	59	0		2	59	0		2	59	0		2	59	0		2	59	0		2	59	0		2	59
2	60	0		2	60	1		2	60	0		2	60	0		2	60	0		2	60	0		2	60
2	61	0		2	61	2		2	61	1		2	61	0		2	61	0		2	61	0		2	61
2	62	0		2	62	3		2	62	0		2	62	0		2	62	1		2	62	0		2	62
2	63	0		2	63	1		2	63	1		2	63	0		2	63	0		2	63	0		2	63
2	64	0		2	64	1		2	64	0		2	64	0		2	64	0		2	64	0		2	64
2	65	0		2	65	1		2	65	0		2	65	0		2	65	0		2	65	0		2	65
2	66	0		2	66	1		2	66	0		2	66	0		2	66	0		2	66	0		2	66
2	67	0		2	67	2		2	67	1		2	67	0		2	67	0		2	67	0		2	67
2	68	0		2	68	3		2	68	0		2	68	0		2	68	0		2	68	0		2	68
2	69	0		2	69	1		2	69	0		2	69	1		2	69	0		2	69	0		2	69
2	70	0		2	70	0		2	70	1		2	70	0		2	70	0		2	70	0		2	70
2	71	0		2	71	3		2	71	0		2	71	0		2	71	0		2	71	0		2	71
2	72	0		2	72	0		2	72	0		2	72	0		2	72	0		2	72	0		2	72
2	73	0		2	73	0		2	73	0		2	73	0		2	73	0		2	73	0		2	73
2	74	0		2	74	1		2	74	0		2	74	0		2	74	0		2	74	0		2	74
2	75	0		2	75	0		2	75	0		2	75	0		2	75	0		2	75	0		2	75
2	76	0		2	76	1		2	76	0		2	76	1		2	76	0		2	76	0		2	76
2	77	0		2	77	0		2	77	0		2	77	0		2	77	0		2	77	0		2	77
2	78	0		2	78	1		2	78	0		2	78	0		2	78	0		2	78	0		2	78
2	79	0		2	79	0		2	79	0		2	79	0		2	79	0		2	79	0		2	79
2	80	0		2	80	1		2	80	0		2	80	0		2	80	0		2	80	0		2	80
2	81	0		2	81	0		2	81	0		2	81	0		2	81	0		2	81	0		2	81
2	82	0		2	82	0		2	82	0		2	82	0		2	82	0		2	82	0		2	82
2	83	0		2	83	0		2	83	0		2	83	0		2	83	0		2	83	0		2	83
2	84	0		2	84	0		2	84	0		2	84	0		2	84	0		2	84	0		2	84
2	85	0		2	85	0		2	85	1		2	85	0		2	85	0		2	85	0		2	85
2	86	0		2	86	1		2	86	0		2	86	1		2	86	0		2	86	0		2	86
2	87	0		2	87	1		2	87	0		2	87	0		2	87	1		2	87	0		2	87
2	88	0		2	88	0		2	88	0		2	88	0		2	88	1		2	88	0		2	88
2	89	0		2	89	0		2	89	0		2	89	0		2	89	0		2	89	0		2	89
2	90	0		2	90	0		2	90	0		2	90	0		2	90	0		2	90	0		2	90
2	91	1		2	91	4		2	91	0		2	91	0		2	91	0		2	91	0		2	91
2	92	0		2	92	2		2	92	0		2	92	0		2	92	0		2	92	0		2	92
2	93	0		2	93	1		2	93	0		2	93	0		2	93	0		2	93	0		2	93
2	94	0		2	94	0		2	94	0		2	94	0		2	94	0		2	94	0		2	94
2	95	0		2	95	2		2	95	0		2	95	0		2	95	0		2	95	0		2	95
2	96	0		2	96	0		2	96	1		2	96	0		2	96	0		2	96	0		2	96
2	97	0		2	97	0		2	97	0		2	97	0		2	97	0		2	97	0		2	97
2	98	0		2	98	2		2	98	1		2	98	0		2	98	0		2	98	0		2	98
2	99	0		2	99	1		2	99	1		2	99	0		2	99	1		2	99	0		2	99
2	100	0		2	100	0		2	100	0		2	100	0		2	100	0		2	100	0		2	100
2	101	0		2	101	1		2	101	0		2	101	1		2	101	0		2	101	0		2	101
2	102	0		2	102	2		2	102	0		2	102	0		2	102	0		2	102	0		2	102
2	103	0		2	103	1		2	103	0		2	103	0		2	103	0		2	103	0		2	103
2	104	0		2	104	0		2	104	0		2	104	0		2	104	0		2	104	0		2	104
2	105	0		2	105	0		2	105	0		2	105	0		2	105	0		2	105	0		2	105
2	106	0		2	106	0		2	106	2		2	106	0		2	106	0		2	106	0		2	106
2	107	0		2	107	0		2	107	0		2	107	0		2	107	0		2	107	0		2	107
2	108	0		2	108	2		2	108	1		2	108	1		2	108	0		2	108	0		2	108
2	109	0		2	109	0		2	109	0		2	109	0		2	109	0		2	109	0		2	109
2	110	0		2	110	1		2	110	0		2	110	0		2	110	0		2	110	0		2	110
2	111	0		2	111	1		2	111	0		2	111	0		2	111	0		2	111	0		2	111
2	112	0		2	112	1		2	112	0		2	112	0		2	112	0		2	112	0		2	112
2	113	1		2	113	0		2	113	0		2	113	1		2	113	0		2	113	0		2	113
2	114	0		2	114	1		2	114	0		2	114	0		2	114	0		2	114	0		2	114
2	115	0		2	115	2		2	115	0		2	115	0		2	115	0		2	115	0		2	115
2	116	0		2	116	3		2	116	0		2	116	0		2	116	0		2	116	0		2	116
2	117	0		2	117	1		2	117	0		2	117	1		2	117	0		2	117	0		2	117
2	118	0		2	118	1		2	118	0		2	118	0		2	118	0		2	118	0		2	118
2	119	0		2	119	3		2	119	0		2	119	0		2	119	0		2	119	0		2	119
2	120	0		2	120	0		2	120	1		2	120	0		2	120	1		2	120	0		2	120
2	121	0		2	121	1		2	121	1		2	121	0		2	121	0		2	121	0		2	121
2	122	0		2	122	1		2	122	0		2	122	1		2	122	3		2	122	0		2	122
2	123	0		2	123	1		2	123	0		2	123	0		2	123	0		2	123	1		2	123
2	124	0		2	124	2		2	124	0		2	124	1		2	124	0		2	124	0		2	124
2	125	0		2	125	0		2	125	0		2	125	0		2	125	0		2	125	0		2	125
2	126	0		2	126	0		2	126	0		2	126	1		2	126	1		2	126	0		2	126
2	127	0		2	127	2		2	127	0		2	127	1		2	127	0		2	127	0		2	127
2	128	1		2	128	1		2	128	0		2	128	0		2	128	0		2	128	0		2	128
2	129	0		2	129	1		2	129	0		2	129	0		2	129	0		2	129	0		2	129
2	130	0		2	130	1		2	130	1		2	130	0		2	130	0		2	130	0		2	130
2	131	0		2	131	2		2	131	0		2	131	0		2	131	0		2	131	0		2	131
2	132	0		2	132	1		2	132	0		2	132	1		2	132	0		2	132	0		2	132
2	133	0		2	133	2		2	133	0		2	133	1		2	133	0		2	133	0		2	133
2	134	0		2	134	0		2	134	0		2	134	1		2	134	1		2	134	0		2	134
2	135	1		2	135	2		2	135	0		2	135	2		2	135	2		2	135	0		2	135
2	136	0		2	136	2		2	136	1		2	136	0		2	136	0		2	136	0		2	136
2	137	0		2	137	0		2	137	0		2	137	0		2	137	0		2	137	0		2	137
2	138	0		2	138	2		2	138	0		2	138	0		2	138	0		2	138	0		2	138
2	139	0		2	139	2		2	139	0		2	139	0		2	139	1		2	139	0		2	139
2	140	0		2	140	2		2	140	0		2	140	0		2	140	1		2	140	0		2	140
2	141	0		2	141	1		2	141	0		2	141	0		2	141	0		2	141	0		2	141
2	142	0		2	142	0		2	142	0		2	142	1		2	142	0		2	142	0		2	142
2	143	0		2	143	1		2	143	1		2	143	0		2	143	1		2	143	0		2	143
2	144	0		2	144	2		2	144	0		2	144	0		2	144	3		2	144	0		2	144
2	145	0		2	145	3		2	145	0		2	145	0		2	145	2		2	145	0		2	145
2	146	0		2	146	2		2	146	1		2	146	0		2	146	1		2	146	0		2	146
2	147	0		2	147	5		2	147	0		2	147	1		2	147	0		2	147	1		2	147
2	148	0		2	148	1		2	148	0		2	148	1		2	148	1		2	148	0		2	148
2	149	1		2	149	4		2	149	0		2	149	0		2	149	3		2	149	1		2	149
2	150	1		2	150	4		2	150	0		2	150	0		2	150	0		2	150	0		2	150
2	151	0		2	151	2		2	151	0		2	151	1		2	151	0		2	151	0		2	151
2	152	1		2	152	4		2	152	1		2	152	0		2	152	1		2	152	0		2	152
2	153	0		2	153	0		2	153	0		2	153	1		2	153	1		2	153	0		2	153
2	154	0		2	154	2		2	154	3		2	154	1		2	154	0		2	154	1		2	154
2	155	0		2	155	3		2	155	1		2	155	1		2	155	3		2	155	0		2	155
2	156	0		2	156	3		2	156	0		2	156	3		2	156	1		2	156	0		2	156
2	157	1		2	157	1		2	157	0		2	157	1		2	157	1		2	157	0		2	157
2	158	0		2	158	1		2	158	0		2	158	0		2	158	0		2	158	1		2	158
2	159	0		2	159	2		2	159	0		2	159	1		2	159	1		2	159	0		2	159
2	160	0		2	160	2		2	160	1		2	160	0		2	160	0		2	160	1		2	160
2	161	0		2	161	3		2	161	1		2	161	0		2	161	1		2	161	0		2	161
2	162	0		2	162	1		2	162	0		2	162	1		2	162	0		2	162	0		2	162
2	163	0		2	163	2		2	163	1		2	163	0		2	163	4		2	163	0		2	163
2	164	0		2	164	0		2	164	0		2	164	0		2	164	3		2	164	1		2	164
2	165	0		2	165	3		2	165	1		2	165	0		2	165	2		2	165	1		2	165
2	166	3		2	166	5		2	166	0		2	166	1		2	166	0		2	166	0		2	166
2	167	0		2	167	5		2	167	0		2	167	1		2	167	2		2	167	0		2	167
2	168	1		2	168	5		2	168	0		2	168	1		2	168	3		2	168	1		2	168
2	169	0		2	169	2		2	169	0		2	169	2		2	169	3		2	169	0		2	169
2	170	0		2	170	1		2	170	3		2	170	1		2	170	1		2	170	0		2	170
2	171	0		2	171	2		2	171	2		2	171	4		2	171	3		2	171	0		2	171
2	172	1		2	172	4		2	172	0		2	172	0		2	172	5		2	172	0		2	172
2	173	2		2	173	3		2	173	1		2	173	1		2	173	3		2	173	1		2	173
2	174	1		2	174	0		2	174	0		2	174	2		2	174	1		2	174	0		2	174
2	175	0		2	175	3		2	175	1		2	175	1		2	175	6		2	175	0		2	175
2	176	0		2	176	4		2	176	4		2	176	1		2	176	3		2	176	2		2	176
2	177	2		2	177	2		2	177	0		2	177	1		2	177	4		2	177	2		2	177
2	178	0		2	178	3		2	178	4		2	178	1		2	178	3		2	178	0		2	178
2	179	3		2	179	3		2	179	1		2	179	2		2	179	6		2	179	0		2	179
2	180	1		2	180	3		2	180	2		2	180	0		2	180	2		2	180	0		2	180
2	181	2		2	181	4		2	181	1		2	181	1		2	181	4		2	181	0		2	181
2	182	0		2	182	4		2	182	0		2	182	3		2	182	2		2	182	0		2	182
2	183	1		2	183	2		2	183	2		2	183	0		2	183	8		2	183	0		2	183
2	184	2		2	184	1		2	184	0		2	184	0		2	184	5		2	184	0		2	184
2	185	3		2	185	1		2	185	0		2	185	2		2	185	4		2	185	0		2	185
2	186	2		2	186	7		2	186	3		2	186	2		2	186	5		2	186	1		2	186
2	187	6		2	187	7		2	187	1		2	187	2		2	187	1		2	187	0		2	187
2	188	3		2	188	1		2	188	3		2	188	1		2	188	0		2	188	1		2	188
2	189	1		2	189	2		2	189	3		2	189	2		2	189	3		2	189	0		2	189
2	190	3		2	190	3		2	190	6		2	190	3		2	190	6		2	190	0		2	190
2	191	4		2	191	5		2	191	4		2	191	1		2	191	8		2	191	0		2	191
2	192	3		2	192	9		2	192	1		2	192	3		2	192	6		2	192	0		2	192
2	193	4		2	193	6		2	193	5		2	193	1		2	193	7		2	193	0		2	193
2	194	6		2	194	4		2	194	3		2	194	1		2	194	9		2	194	3		2	194
2	195	3		2	195	7		2	195	6		2	195	3		2	195	10		2	195	0		2	195
2	196	3		2	196	10		2	196	2		2	196	1		2	196	6		2	196	0		2	196
2	197	5		2	197	3		2	197	4		2	197	2		2	197	4		2	197	1		2	197
2	198	5		2	198	7		2	198	5		2	198	3		2	198	8		2	198	2		2	198
2	199	7		2	199	7		2	199	7		2	199	3		2	199	5		2	199	1		2	199
2	200	8		2	200	6		2	200	4		2	200	3		2	200	13		2	200	0		2	200
2	201	5		2	201	8		2	201	4		2	201	7		2	201	7		2	201	1		2	201
2	202	9		2	202	12		2	202	8		2	202	5		2	202	7		2	202	3		2	202
2	203	10		2	203	6		2	203	9		2	203	3		2	203	19		2	203	2		2	203
2	204	8		2	204	5		2	204	7		2	204	3		2	204	17		2	204	1		2	204
2	205	7		2	205	14		2	205	4		2	205	6		2	205	9		2	205	1		2	205
2	206	7		2	206	11		2	206	5		2	206	6		2	206	10		2	206	2		2	206
2	207	10		2	207	17		2	207	15		2	207	5		2	207	14		2	207	2		2	207
2	208	14		2	208	9		2	208	3		2	208	5		2	208	15		2	208	1		2	208
2	209	13		2	209	11		2	209	8		2	209	5		2	209	16		2	209	5		2	209
2	210	12		2	210	17		2	210	6		2	210	5		2	210	7		2	210	7		2	210
2	211	9		2	211	22		2	211	12		2	211	11		2	211	20		2	211	5		2	211
2	212	11		2	212	13		2	212	12		2	212	14		2	212	34		2	212	2		2	212
2	213	9		2	213	23		2	213	17		2	213	12		2	213	31		2	213	4		2	213
2	214	14		2	214	13		2	214	13		2	214	6		2	214	19		2	214	4		2	214
2	215	12		2	215	15		2	215	9		2	215	14		2	215	31		2	215	3		2	215
2	216	21		2	216	21		2	216	6		2	216	16		2	216	26		2	216	4		2	216
2	217	12		2	217	26		2	217	15		2	217	17		2	217	35		2	217	4		2	217
2	218	16		2	218	20		2	218	12		2	218	24		2	218	26		2	218	10		2	218
2	219	15		2	219	34		2	219	15		2	219	29		2	219	23		2	219	6		2	219
2	220	19		2	220	32		2	220	13		2	220	21		2	220	25		2	220	10		2	220
2	221	16		2	221	36		2	221	15		2	221	26		2	221	24		2	221	8		2	221
2	222	25		2	222	24		2	222	12		2	222	24		2	222	22		2	222	12		2	222
2	223	29		2	223	37		2	223	11		2	223	31		2	223	25		2	223	12		2	223
2	224	38		2	224	32		2	224	21		2	224	30		2	224	32		2	224	15		2	224
2	225	37		2	225	49		2	225	12		2	225	33		2	225	22		2	225	20		2	225
2	226	39		2	226	51		2	226	21		2	226	37		2	226	31		2	226	16		2	226
2	227	43		2	227	56		2	227	14		2	227	37		2	227	38		2	227	24		2	227
2	228	39		2	228	59		2	228	21		2	228	64		2	228	35		2	228	35		2	228
2	229	49		2	229	65		2	229	16		2	229	60		2	229	44		2	229	34		2	229
2	230	76		2	230	69		2	230	23		2	230	78		2	230	44		2	230	45		2	230
2	231	73		2	231	65		2	231	26		2	231	84		2	231	57		2	231	32		2	231
2	232	86		2	232	98		2	232	33		2	232	97		2	232	42		2	232	42		2	232
2	233	100		2	233	95		2	233	34		2	233	95		2	233	49		2	233	47		2	233
2	234	133		2	234	103		2	234	40		2	234	111		2	234	59		2	234	57		2	234
2	235	147		2	235	123		2	235	26		2	235	103		2	235	53		2	235	74		2	235
2	236	153		2	236	144		2	236	37		2	236	170		2	236	75		2	236	65		2	236
2	237	194		2	237	190		2	237	66		2	237	175		2	237	83		2	237	76		2	237
2	238	204		2	238	186		2	238	54		2	238	201		2	238	79		2	238	84		2	238
2	239	200		2	239	186		2	239	60		2	239	292		2	239	95		2	239	48		2	239
2	240	88		2	240	94		2	240	27		2	240	79		2	240	11		2	240	21		2	240
2	241	71		2	241	117		2	241	24		2	241	68		2	241	20		2	241	27		2	241
2	242	105		2	242	174		2	242	19		2	242	71		2	242	20		2	242	32		2	242
2	243	114		2	243	148		2	243	31		2	243	85		2	243	24		2	243	57		2	243
2	244	145		2	244	212		2	244	40		2	244	100		2	244	32		2	244	59		2	244
2	245	223		2	245	266		2	245	64		2	245	136		2	245	38		2	245	62		2	245
2	246	270		2	246	342		2	246	58		2	246	171		2	246	51		2	246	72		2	246
2	247	314		2	247	491		2	247	76		2	247	202		2	247	83		2	247	109		2	247
2	248	462		2	248	541		2	248	124		2	248	239		2	248	125		2	248	143		2	248
2	249	661		2	249	784		2	249	166		2	249	341		2	249	166		2	249	171		2	249
2	250	1003		2	250	1109		2	250	249		2	250	436		2	250	242		2	250	210		2	250
2	251	1493		2	251	1472		2	251	423		2	251	600		2	251	283		2	251	337		2	251
2	252	2391		2	252	2083		2	252	624		2	252	811		2	252	435		2	252	515		2	252
2	253	3646		2	253	2839		2	253	897		2	253	1067		2	253	523		2	253	892		2	253
2	254	4708		2	254	3327		2	254	1009		2	254	1365		2	254	651		2	254	1065		2	254
2	255	4235		2	255	2905		2	255	966		2	255	1447		2	255	649		2	255	945		2	255
3	0	0		3	0	0		3	0	0		3	0	0		3	0	0		3	0	0		3	0		New
3	1	0		3	1	0		3	1	0		3	1	0		3	1	0		3	1	0		3	1
3	2	0		3	2	0		3	2	0		3	2	0		3	2	0		3	2	0		3	2
3	3	0		3	3	0		3	3	0		3	3	0		3	3	0		3	3	0		3	3
3	4	0		3	4	0		3	4	0		3	4	0		3	4	0		3	4	0		3	4
3	5	0		3	5	0		3	5	0		3	5	0		3	5	0		3	5	0		3	5
3	6	0		3	6	0		3	6	0		3	6	0		3	6	0		3	6	0		3	6
3	7	0		3	7	0		3	7	0		3	7	0		3	7	0		3	7	0		3	7
3	8	0		3	8	0		3	8	0		3	8	0		3	8	0		3	8	0		3	8
3	9	0		3	9	0		3	9	0		3	9	0		3	9	1		3	9	0		3	9
3	10	0		3	10	0		3	10	0		3	10	0		3	10	0		3	10	0		3	10
3	11	0		3	11	0		3	11	0		3	11	0		3	11	0		3	11	0		3	11
3	12	0		3	12	0		3	12	0		3	12	0		3	12	0		3	12	0		3	12
3	13	0		3	13	0		3	13	0		3	13	0		3	13	0		3	13	0		3	13
3	14	0		3	14	0		3	14	0		3	14	0		3	14	0		3	14	0		3	14
3	15	0		3	15	0		3	15	0		3	15	0		3	15	2		3	15	0		3	15
3	16	0		3	16	0		3	16	0		3	16	0		3	16	0		3	16	0		3	16
3	17	0		3	17	0		3	17	0		3	17	0		3	17	0		3	17	0		3	17
3	18	0		3	18	0		3	18	0		3	18	0		3	18	0		3	18	0		3	18
3	19	0		3	19	0		3	19	0		3	19	0		3	19	2		3	19	0		3	19
3	20	0		3	20	0		3	20	0		3	20	0		3	20	1		3	20	0		3	20
3	21	0		3	21	0		3	21	0		3	21	0		3	21	1		3	21	0		3	21
3	22	0		3	22	0		3	22	0		3	22	0		3	22	0		3	22	0		3	22
3	23	0		3	23	0		3	23	0		3	23	0		3	23	1		3	23	0		3	23
3	24	0		3	24	0		3	24	0		3	24	0		3	24	1		3	24	0		3	24
3	25	0		3	25	0		3	25	0		3	25	0		3	25	1		3	25	0		3	25
3	26	0		3	26	0		3	26	0		3	26	0		3	26	0		3	26	0		3	26
3	27	0		3	27	0		3	27	0		3	27	0		3	27	1		3	27	0		3	27
3	28	0		3	28	0		3	28	0		3	28	0		3	28	0		3	28	0		3	28
3	29	0		3	29	1		3	29	0		3	29	0		3	29	1		3	29	0		3	29
3	30	0		3	30	0		3	30	0		3	30	0		3	30	1		3	30	0		3	30
3	31	0		3	31	0		3	31	0		3	31	0		3	31	0		3	31	0		3	31
3	32	0		3	32	0		3	32	0		3	32	0		3	32	0		3	32	0		3	32
3	33	0		3	33	0		3	33	0		3	33	0		3	33	0		3	33	0		3	33
3	34	0		3	34	0		3	34	0		3	34	0		3	34	0		3	34	0		3	34
3	35	0		3	35	0		3	35	0		3	35	0		3	35	2		3	35	0		3	35
3	36	0		3	36	1		3	36	0		3	36	0		3	36	2		3	36	0		3	36
3	37	0		3	37	0		3	37	0		3	37	0		3	37	2		3	37	0		3	37
3	38	0		3	38	1		3	38	0		3	38	0		3	38	2		3	38	0		3	38
3	39	0		3	39	1		3	39	0		3	39	0		3	39	0		3	39	0		3	39
3	40	0		3	40	0		3	40	0		3	40	0		3	40	2		3	40	0		3	40
3	41	0		3	41	0		3	41	0		3	41	0		3	41	2		3	41	0		3	41
3	42	0		3	42	0		3	42	0		3	42	0		3	42	0		3	42	0		3	42
3	43	0		3	43	0		3	43	0		3	43	2		3	43	2		3	43	0		3	43
3	44	0		3	44	0		3	44	0		3	44	0		3	44	1		3	44	0		3	44
3	45	0		3	45	1		3	45	0		3	45	1		3	45	0		3	45	0		3	45
3	46	0		3	46	1		3	46	0		3	46	0		3	46	0		3	46	0		3	46
3	47	0		3	47	0		3	47	0		3	47	0		3	47	1		3	47	0		3	47
3	48	0		3	48	0		3	48	0		3	48	0		3	48	0		3	48	0		3	48
3	49	0		3	49	0		3	49	0		3	49	1		3	49	1		3	49	0		3	49
3	50	0		3	50	0		3	50	0		3	50	0		3	50	1		3	50	0		3	50
3	51	0		3	51	2		3	51	0		3	51	0		3	51	0		3	51	0		3	51
3	52	0		3	52	0		3	52	0		3	52	2		3	52	0		3	52	0		3	52
3	53	0		3	53	1		3	53	0		3	53	0		3	53	0		3	53	0		3	53
3	54	0		3	54	0		3	54	0		3	54	0		3	54	0		3	54	0		3	54
3	55	0		3	55	1		3	55	1		3	55	0		3	55	0		3	55	0		3	55
3	56	0		3	56	0		3	56	0		3	56	0		3	56	0		3	56	0		3	56
3	57	0		3	57	0		3	57	0		3	57	0		3	57	0		3	57	0		3	57
3	58	0		3	58	2		3	58	0		3	58	0		3	58	0		3	58	0		3	58
3	59	0		3	59	0		3	59	0		3	59	0		3	59	0		3	59	0		3	59
3	60	0		3	60	0		3	60	0		3	60	0		3	60	0		3	60	0		3	60
3	61	0		3	61	3		3	61	0		3	61	0		3	61	0		3	61	0		3	61
3	62	0		3	62	0		3	62	1		3	62	0		3	62	0		3	62	0		3	62
3	63	0		3	63	1		3	63	0		3	63	0		3	63	1		3	63	0		3	63
3	64	0		3	64	0		3	64	0		3	64	0		3	64	0		3	64	0		3	64
3	65	0		3	65	0		3	65	0		3	65	0		3	65	0		3	65	0		3	65
3	66	0		3	66	0		3	66	0		3	66	0		3	66	1		3	66	0		3	66
3	67	0		3	67	0		3	67	1		3	67	0		3	67	0		3	67	0		3	67
3	68	0		3	68	0		3	68	0		3	68	0		3	68	0		3	68	0		3	68
3	69	0		3	69	0		3	69	0		3	69	0		3	69	1		3	69	0		3	69
3	70	0		3	70	0		3	70	0		3	70	0		3	70	1		3	70	0		3	70
3	71	0		3	71	1		3	71	0		3	71	0		3	71	0		3	71	0		3	71
3	72	0		3	72	1		3	72	0		3	72	0		3	72	1		3	72	0		3	72
3	73	0		3	73	0		3	73	0		3	73	0		3	73	1		3	73	0		3	73
3	74	0		3	74	0		3	74	0		3	74	0		3	74	1		3	74	0		3	74
3	75	0		3	75	0		3	75	0		3	75	0		3	75	0		3	75	0		3	75
3	76	0		3	76	0		3	76	0		3	76	0		3	76	0		3	76	0		3	76
3	77	0		3	77	1		3	77	0		3	77	0		3	77	0		3	77	0		3	77
3	78	0		3	78	0		3	78	0		3	78	0		3	78	0		3	78	0		3	78
3	79	0		3	79	0		3	79	0		3	79	0		3	79	0		3	79	0		3	79
3	80	0		3	80	1		3	80	0		3	80	0		3	80	0		3	80	0		3	80
3	81	0		3	81	0		3	81	0		3	81	0		3	81	0		3	81	0		3	81
3	82	0		3	82	1		3	82	1		3	82	0		3	82	0		3	82	0		3	82
3	83	0		3	83	0		3	83	0		3	83	0		3	83	0		3	83	0		3	83
3	84	0		3	84	0		3	84	0		3	84	0		3	84	0		3	84	0		3	84
3	85	1		3	85	0		3	85	0		3	85	0		3	85	0		3	85	0		3	85
3	86	0		3	86	2		3	86	0		3	86	0		3	86	0		3	86	0		3	86
3	87	0		3	87	1		3	87	0		3	87	0		3	87	1		3	87	0		3	87
3	88	0		3	88	0		3	88	0		3	88	0		3	88	0		3	88	0		3	88
3	89	0		3	89	1		3	89	0		3	89	1		3	89	0		3	89	0		3	89
3	90	0		3	90	0		3	90	0		3	90	0		3	90	0		3	90	0		3	90
3	91	0		3	91	0		3	91	0		3	91	0		3	91	1		3	91	0		3	91
3	92	0		3	92	0		3	92	0		3	92	1		3	92	0		3	92	0		3	92
3	93	1		3	93	0		3	93	0		3	93	0		3	93	0		3	93	0		3	93
3	94	0		3	94	2		3	94	0		3	94	0		3	94	0		3	94	0		3	94
3	95	0		3	95	0		3	95	0		3	95	0		3	95	0		3	95	0		3	95
3	96	0		3	96	0		3	96	0		3	96	0		3	96	0		3	96	0		3	96
3	97	0		3	97	0		3	97	0		3	97	0		3	97	0		3	97	0		3	97
3	98	0		3	98	0		3	98	0		3	98	0		3	98	0		3	98	0		3	98
3	99	0		3	99	0		3	99	0		3	99	0		3	99	0		3	99	0		3	99
3	100	0		3	100	1		3	100	1		3	100	1		3	100	2		3	100	0		3	100
3	101	0		3	101	1		3	101	0		3	101	0		3	101	0		3	101	0		3	101
3	102	0		3	102	1		3	102	0		3	102	0		3	102	0		3	102	0		3	102
3	103	0		3	103	0		3	103	0		3	103	0		3	103	0		3	103	0		3	103
3	104	0		3	104	1		3	104	0		3	104	0		3	104	0		3	104	0		3	104
3	105	0		3	105	1		3	105	0		3	105	0		3	105	0		3	105	0		3	105
3	106	0		3	106	0		3	106	1		3	106	0		3	106	0		3	106	0		3	106
3	107	0		3	107	1		3	107	0		3	107	0		3	107	0		3	107	0		3	107
3	108	0		3	108	1		3	108	0		3	108	1		3	108	0		3	108	0		3	108
3	109	0		3	109	3		3	109	0		3	109	0		3	109	0		3	109	0		3	109
3	110	0		3	110	0		3	110	0		3	110	0		3	110	1		3	110	0		3	110
3	111	0		3	111	1		3	111	1		3	111	0		3	111	0		3	111	0		3	111
3	112	0		3	112	2		3	112	0		3	112	0		3	112	1		3	112	0		3	112
3	113	0		3	113	0		3	113	1		3	113	0		3	113	0		3	113	0		3	113
3	114	0		3	114	0		3	114	0		3	114	0		3	114	0		3	114	0		3	114
3	115	0		3	115	2		3	115	0		3	115	0		3	115	1		3	115	0		3	115
3	116	0		3	116	1		3	116	0		3	116	1		3	116	0		3	116	0		3	116
3	117	0		3	117	0		3	117	0		3	117	1		3	117	1		3	117	0		3	117
3	118	0		3	118	2		3	118	1		3	118	0		3	118	1		3	118	0		3	118
3	119	0		3	119	1		3	119	0		3	119	0		3	119	0		3	119	0		3	119
3	120	0		3	120	0		3	120	0		3	120	1		3	120	0		3	120	0		3	120
3	121	0		3	121	1		3	121	0		3	121	1		3	121	0		3	121	0		3	121
3	122	0		3	122	2		3	122	0		3	122	0		3	122	0		3	122	0		3	122
3	123	0		3	123	3		3	123	1		3	123	0		3	123	0		3	123	0		3	123
3	124	0		3	124	2		3	124	0		3	124	0		3	124	0		3	124	0		3	124
3	125	0		3	125	2		3	125	0		3	125	0		3	125	1		3	125	0		3	125
3	126	0		3	126	1		3	126	0		3	126	0		3	126	0		3	126	0		3	126
3	127	0		3	127	1		3	127	2		3	127	0		3	127	0		3	127	0		3	127
3	128	0		3	128	2		3	128	0		3	128	0		3	128	0		3	128	0		3	128
3	129	0		3	129	0		3	129	0		3	129	0		3	129	1		3	129	0		3	129
3	130	0		3	130	0		3	130	0		3	130	0		3	130	0		3	130	0		3	130
3	131	1		3	131	0		3	131	0		3	131	1		3	131	0		3	131	0		3	131
3	132	0		3	132	1		3	132	0		3	132	0		3	132	0		3	132	0		3	132
3	133	0		3	133	1		3	133	1		3	133	0		3	133	1		3	133	0		3	133
3	134	0		3	134	1		3	134	1		3	134	1		3	134	1		3	134	0		3	134
3	135	0		3	135	1		3	135	1		3	135	0		3	135	1		3	135	0		3	135
3	136	0		3	136	0		3	136	0		3	136	1		3	136	0		3	136	0		3	136
3	137	1		3	137	1		3	137	1		3	137	0		3	137	1		3	137	0		3	137
3	138	0		3	138	1		3	138	1		3	138	0		3	138	0		3	138	0		3	138
3	139	0		3	139	0		3	139	0		3	139	0		3	139	0		3	139	0		3	139
3	140	0		3	140	3		3	140	0		3	140	0		3	140	2		3	140	0		3	140
3	141	1		3	141	3		3	141	0		3	141	1		3	141	2		3	141	0		3	141
3	142	0		3	142	1		3	142	3		3	142	0		3	142	1		3	142	0		3	142
3	143	0		3	143	3		3	143	0		3	143	0		3	143	1		3	143	0		3	143
3	144	0		3	144	1		3	144	0		3	144	0		3	144	1		3	144	0		3	144
3	145	1		3	145	0		3	145	2		3	145	2		3	145	1		3	145	0		3	145
3	146	0		3	146	0		3	146	0		3	146	1		3	146	1		3	146	0		3	146
3	147	0		3	147	1		3	147	3		3	147	0		3	147	3		3	147	0		3	147
3	148	0		3	148	0		3	148	2		3	148	0		3	148	0		3	148	1		3	148
3	149	0		3	149	0		3	149	1		3	149	0		3	149	0		3	149	0		3	149
3	150	0		3	150	3		3	150	0		3	150	0		3	150	2		3	150	0		3	150
3	151	0		3	151	5		3	151	0		3	151	0		3	151	3		3	151	0		3	151
3	152	0		3	152	0		3	152	1		3	152	1		3	152	2		3	152	0		3	152
3	153	1		3	153	1		3	153	2		3	153	0		3	153	6		3	153	0		3	153
3	154	0		3	154	2		3	154	1		3	154	0		3	154	1		3	154	0		3	154
3	155	0		3	155	0		3	155	2		3	155	1		3	155	1		3	155	0		3	155
3	156	2		3	156	2		3	156	2		3	156	1		3	156	2		3	156	0		3	156
3	157	2		3	157	1		3	157	0		3	157	2		3	157	4		3	157	0		3	157
3	158	1		3	158	1		3	158	0		3	158	0		3	158	2		3	158	0		3	158
3	159	0		3	159	3		3	159	1		3	159	0		3	159	1		3	159	1		3	159
3	160	0		3	160	3		3	160	1		3	160	0		3	160	2		3	160	0		3	160
3	161	1		3	161	0		3	161	0		3	161	0		3	161	2		3	161	0		3	161
3	162	1		3	162	2		3	162	0		3	162	2		3	162	3		3	162	0		3	162
3	163	1		3	163	2		3	163	1		3	163	0		3	163	1		3	163	0		3	163
3	164	1		3	164	2		3	164	2		3	164	1		3	164	2		3	164	0		3	164
3	165	1		3	165	0		3	165	0		3	165	1		3	165	4		3	165	0		3	165
3	166	3		3	166	2		3	166	0		3	166	0		3	166	1		3	166	0		3	166
3	167	0		3	167	2		3	167	0		3	167	0		3	167	2		3	167	0		3	167
3	168	2		3	168	3		3	168	1		3	168	1		3	168	3		3	168	0		3	168
3	169	1		3	169	0		3	169	3		3	169	0		3	169	2		3	169	0		3	169
3	170	2		3	170	0		3	170	1		3	170	2		3	170	1		3	170	0		3	170
3	171	0		3	171	0		3	171	3		3	171	0		3	171	2		3	171	0		3	171
3	172	2		3	172	0		3	172	4		3	172	1		3	172	4		3	172	2		3	172
3	173	0		3	173	0		3	173	0		3	173	0		3	173	4		3	173	0		3	173
3	174	0		3	174	1		3	174	4		3	174	1		3	174	1		3	174	0		3	174
3	175	2		3	175	3		3	175	1		3	175	1		3	175	1		3	175	0		3	175
3	176	2		3	176	1		3	176	0		3	176	0		3	176	2		3	176	0		3	176
3	177	2		3	177	1		3	177	1		3	177	1		3	177	4		3	177	0		3	177
3	178	2		3	178	2		3	178	0		3	178	0		3	178	6		3	178	1		3	178
3	179	1		3	179	3		3	179	1		3	179	2		3	179	6		3	179	0		3	179
3	180	3		3	180	1		3	180	2		3	180	0		3	180	1		3	180	0		3	180
3	181	3		3	181	1		3	181	3		3	181	1		3	181	1		3	181	1		3	181
3	182	0		3	182	2		3	182	1		3	182	1		3	182	5		3	182	0		3	182
3	183	2		3	183	3		3	183	1		3	183	1		3	183	3		3	183	0		3	183
3	184	6		3	184	4		3	184	3		3	184	0		3	184	6		3	184	0		3	184
3	185	3		3	185	2		3	185	5		3	185	1		3	185	2		3	185	0		3	185
3	186	3		3	186	1		3	186	2		3	186	1		3	186	0		3	186	1		3	186
3	187	2		3	187	4		3	187	3		3	187	1		3	187	4		3	187	0		3	187
3	188	1		3	188	4		3	188	0		3	188	5		3	188	5		3	188	1		3	188
3	189	3		3	189	3		3	189	4		3	189	1		3	189	5		3	189	0		3	189
3	190	2		3	190	4		3	190	6		3	190	0		3	190	1		3	190	2		3	190
3	191	4		3	191	5		3	191	1		3	191	3		3	191	5		3	191	2		3	191
3	192	4		3	192	1		3	192	4		3	192	5		3	192	6		3	192	1		3	192
3	193	3		3	193	4		3	193	2		3	193	2		3	193	4		3	193	3		3	193
3	194	9		3	194	6		3	194	4		3	194	6		3	194	2		3	194	2		3	194
3	195	7		3	195	1		3	195	4		3	195	4		3	195	3		3	195	0		3	195
3	196	4		3	196	6		3	196	6		3	196	8		3	196	1		3	196	2		3	196
3	197	5		3	197	3		3	197	3		3	197	5		3	197	5		3	197	0		3	197
3	198	5		3	198	4		3	198	2		3	198	4		3	198	4		3	198	1		3	198
3	199	7		3	199	14		3	199	5		3	199	4		3	199	7		3	199	4		3	199
3	200	9		3	200	5		3	200	6		3	200	4		3	200	10		3	200	1		3	200
3	201	7		3	201	3		3	201	4		3	201	3		3	201	8		3	201	1		3	201
3	202	4		3	202	0		3	202	4		3	202	7		3	202	6		3	202	0		3	202
3	203	9		3	203	8		3	203	6		3	203	13		3	203	4		3	203	5		3	203
3	204	9		3	204	7		3	204	8		3	204	6		3	204	10		3	204	5		3	204
3	205	3		3	205	11		3	205	5		3	205	4		3	205	9		3	205	4		3	205
3	206	7		3	206	14		3	206	4		3	206	8		3	206	8		3	206	5		3	206
3	207	10		3	207	9		3	207	6		3	207	8		3	207	6		3	207	1		3	207
3	208	11		3	208	5		3	208	2		3	208	10		3	208	6		3	208	1		3	208
3	209	6		3	209	5		3	209	5		3	209	7		3	209	6		3	209	2		3	209
3	210	7		3	210	11		3	210	10		3	210	12		3	210	8		3	210	2		3	210
3	211	5		3	211	13		3	211	9		3	211	12		3	211	8		3	211	6		3	211
3	212	8		3	212	16		3	212	4		3	212	16		3	212	5		3	212	8		3	212
3	213	10		3	213	7		3	213	7		3	213	16		3	213	6		3	213	4		3	213
3	214	13		3	214	13		3	214	11		3	214	18		3	214	8		3	214	8		3	214
3	215	13		3	215	13		3	215	8		3	215	14		3	215	6		3	215	2		3	215
3	216	12		3	216	13		3	216	9		3	216	16		3	216	10		3	216	3		3	216
3	217	12		3	217	17		3	217	10		3	217	16		3	217	8		3	217	9		3	217
3	218	15		3	218	13		3	218	11		3	218	20		3	218	9		3	218	7		3	218
3	219	10		3	219	14		3	219	8		3	219	26		3	219	13		3	219	6		3	219
3	220	19		3	220	27		3	220	11		3	220	15		3	220	12		3	220	5		3	220
3	221	13		3	221	25		3	221	10		3	221	27		3	221	10		3	221	12		3	221
3	222	22		3	222	35		3	222	13		3	222	27		3	222	13		3	222	12		3	222
3	223	22		3	223	38		3	223	13		3	223	31		3	223	13		3	223	9		3	223
3	224	21		3	224	36		3	224	14		3	224	37		3	224	9		3	224	19		3	224
3	225	30		3	225	38		3	225	14		3	225	37		3	225	15		3	225	12		3	225
3	226	38		3	226	41		3	226	12		3	226	45		3	226	13		3	226	26		3	226
3	227	34		3	227	63		3	227	16		3	227	46		3	227	15		3	227	35		3	227
3	228	43		3	228	51		3	228	20		3	228	49		3	228	28		3	228	28		3	228
3	229	61		3	229	64		3	229	25		3	229	56		3	229	21		3	229	28		3	229
3	230	50		3	230	52		3	230	13		3	230	75		3	230	31		3	230	28		3	230
3	231	46		3	231	70		3	231	11		3	231	74		3	231	34		3	231	48		3	231
3	232	67		3	232	96		3	232	21		3	232	86		3	232	37		3	232	54		3	232
3	233	83		3	233	101		3	233	27		3	233	89		3	233	49		3	233	45		3	233
3	234	102		3	234	109		3	234	34		3	234	122		3	234	40		3	234	65		3	234
3	235	107		3	235	104		3	235	36		3	235	116		3	235	49		3	235	63		3	235
3	236	150		3	236	132		3	236	37		3	236	149		3	236	43		3	236	61		3	236
3	237	166		3	237	181		3	237	51		3	237	171		3	237	56		3	237	52		3	237
3	238	177		3	238	176		3	238	59		3	238	186		3	238	63		3	238	95		3	238
3	239	180		3	239	145		3	239	49		3	239	240		3	239	84		3	239	57		3	239
3	240	64		3	240	86		3	240	32		3	240	61		3	240	16		3	240	15		3	240
3	241	95		3	241	98		3	241	21		3	241	53		3	241	9		3	241	35		3	241
3	242	97		3	242	119		3	242	10		3	242	63		3	242	19		3	242	26		3	242
3	243	159		3	243	153		3	243	27		3	243	71		3	243	29		3	243	34		3	243
3	244	159		3	244	180		3	244	30		3	244	91		3	244	62		3	244	44		3	244
3	245	170		3	245	222		3	245	50		3	245	81		3	245	50		3	245	51		3	245
3	246	246		3	246	276		3	246	58		3	246	115		3	246	59		3	246	91		3	246
3	247	290		3	247	349		3	247	80		3	247	153		3	247	91		3	247	80		3	247
3	248	439		3	248	500		3	248	116		3	248	184		3	248	109		3	248	109		3	248
3	249	598		3	249	612		3	249	139		3	249	230		3	249	145		3	249	119		3	249
3	250	769		3	250	803		3	250	208		3	250	271		3	250	180		3	250	171		3	250
3	251	1052		3	251	997		3	251	283		3	251	369		3	251	211		3	251	235		3	251
3	252	1475		3	252	1196		3	252	357		3	252	435		3	252	236		3	252	308		3	252
3	253	1864		3	253	1284		3	253	505		3	253	463		3	253	245		3	253	395		3	253
3	254	2125		3	254	1285		3	254	504		3	254	494		3	254	226		3	254	411		3	254
3	255	1865		3	255	1080		3	255	378		3	255	538		3	255	246		3	255	328		3	255
4	0	0		4	0	0		4	0	0		4	0	0		4	0	0		4	0	0		4	0		New
4	1	0		4	1	0		4	1	0		4	1	0		4	1	0		4	1	0		4	1
4	2	0		4	2	0		4	2	0		4	2	0		4	2	0		4	2	0		4	2
4	3	0		4	3	0		4	3	0		4	3	0		4	3	0		4	3	0		4	3
4	4	0		4	4	0		4	4	0		4	4	0		4	4	0		4	4	0		4	4
4	5	0		4	5	0		4	5	0		4	5	0		4	5	0		4	5	0		4	5
4	6	0		4	6	0		4	6	0		4	6	0		4	6	0		4	6	0		4	6
4	7	0		4	7	0		4	7	0		4	7	0		4	7	0		4	7	0		4	7
4	8	0		4	8	0		4	8	0		4	8	0		4	8	0		4	8	0		4	8
4	9	0		4	9	0		4	9	0		4	9	0		4	9	1		4	9	0		4	9
4	10	0		4	10	0		4	10	0		4	10	0		4	10	0		4	10	0		4	10
4	11	0		4	11	0		4	11	0		4	11	0		4	11	0		4	11	0		4	11
4	12	0		4	12	0		4	12	0		4	12	0		4	12	0		4	12	0		4	12
4	13	0		4	13	0		4	13	0		4	13	0		4	13	0		4	13	0		4	13
4	14	0		4	14	0		4	14	0		4	14	0		4	14	0		4	14	0		4	14
4	15	0		4	15	0		4	15	0		4	15	0		4	15	0		4	15	0		4	15
4	16	0		4	16	0		4	16	0		4	16	0		4	16	2		4	16	0		4	16
4	17	0		4	17	0		4	17	0		4	17	0		4	17	0		4	17	0		4	17
4	18	0		4	18	0		4	18	0		4	18	0		4	18	1		4	18	0		4	18
4	19	0		4	19	0		4	19	0		4	19	0		4	19	2		4	19	0		4	19
4	20	0		4	20	0		4	20	0		4	20	0		4	20	2		4	20	0		4	20
4	21	0		4	21	0		4	21	0		4	21	0		4	21	1		4	21	0		4	21
4	22	0		4	22	0		4	22	0		4	22	0		4	22	0		4	22	0		4	22
4	23	0		4	23	0		4	23	0		4	23	0		4	23	2		4	23	0		4	23
4	24	0		4	24	0		4	24	0		4	24	0		4	24	1		4	24	0		4	24
4	25	0		4	25	0		4	25	0		4	25	0		4	25	0		4	25	0		4	25
4	26	0		4	26	0		4	26	0		4	26	0		4	26	1		4	26	0		4	26
4	27	0		4	27	0		4	27	0		4	27	0		4	27	1		4	27	0		4	27
4	28	0		4	28	0		4	28	0		4	28	0		4	28	3		4	28	0		4	28
4	29	0		4	29	0		4	29	0		4	29	0		4	29	0		4	29	0		4	29
4	30	0		4	30	0		4	30	0		4	30	0		4	30	0		4	30	0		4	30
4	31	0		4	31	0		4	31	0		4	31	0		4	31	1		4	31	0		4	31
4	32	0		4	32	1		4	32	0		4	32	0		4	32	0		4	32	0		4	32
4	33	0		4	33	0		4	33	0		4	33	0		4	33	0		4	33	0		4	33
4	34	0		4	34	0		4	34	1		4	34	0		4	34	1		4	34	0		4	34
4	35	0		4	35	0		4	35	0		4	35	0		4	35	0		4	35	0		4	35
4	36	0		4	36	2		4	36	0		4	36	0		4	36	0		4	36	0		4	36
4	37	0		4	37	0		4	37	0		4	37	0		4	37	0		4	37	0		4	37
4	38	0		4	38	1		4	38	0		4	38	0		4	38	1		4	38	0		4	38
4	39	0		4	39	0		4	39	0		4	39	0		4	39	0		4	39	0		4	39
4	40	0		4	40	2		4	40	0		4	40	0		4	40	0		4	40	0		4	40
4	41	0		4	41	0		4	41	0		4	41	1		4	41	0		4	41	0		4	41
4	42	0		4	42	2		4	42	0		4	42	0		4	42	0		4	42	0		4	42
4	43	0		4	43	1		4	43	0		4	43	0		4	43	0		4	43	0		4	43
4	44	0		4	44	0		4	44	0		4	44	0		4	44	0		4	44	0		4	44
4	45	0		4	45	1		4	45	0		4	45	1		4	45	0		4	45	0		4	45
4	46	0		4	46	1		4	46	0		4	46	0		4	46	0		4	46	0		4	46
4	47	0		4	47	0		4	47	0		4	47	0		4	47	0		4	47	0		4	47
4	48	0		4	48	0		4	48	0		4	48	0		4	48	0		4	48	0		4	48
4	49	0		4	49	0		4	49	0		4	49	0		4	49	0		4	49	0		4	49
4	50	0		4	50	2		4	50	0		4	50	0		4	50	0		4	50	0		4	50
4	51	0		4	51	0		4	51	0		4	51	1		4	51	0		4	51	0		4	51
4	52	0		4	52	1		4	52	0		4	52	0		4	52	0		4	52	0		4	52
4	53	0		4	53	0		4	53	0		4	53	0		4	53	0		4	53	0		4	53
4	54	0		4	54	0		4	54	0		4	54	0		4	54	0		4	54	0		4	54
4	55	0		4	55	1		4	55	0		4	55	0		4	55	1		4	55	0		4	55
4	56	0		4	56	2		4	56	1		4	56	0		4	56	0		4	56	0		4	56
4	57	0		4	57	1		4	57	0		4	57	1		4	57	0		4	57	0		4	57
4	58	0		4	58	1		4	58	0		4	58	0		4	58	0		4	58	0		4	58
4	59	1		4	59	0		4	59	0		4	59	0		4	59	1		4	59	0		4	59
4	60	0		4	60	0		4	60	0		4	60	0		4	60	1		4	60	0		4	60
4	61	0		4	61	1		4	61	0		4	61	0		4	61	0		4	61	0		4	61
4	62	0		4	62	1		4	62	0		4	62	0		4	62	0		4	62	0		4	62
4	63	0		4	63	1		4	63	0		4	63	0		4	63	1		4	63	0		4	63
4	64	0		4	64	0		4	64	0		4	64	0		4	64	0		4	64	0		4	64
4	65	0		4	65	1		4	65	0		4	65	0		4	65	0		4	65	0		4	65
4	66	0		4	66	0		4	66	0		4	66	0		4	66	0		4	66	0		4	66
4	67	0		4	67	0		4	67	0		4	67	0		4	67	1		4	67	0		4	67
4	68	0		4	68	1		4	68	0		4	68	0		4	68	1		4	68	0		4	68
4	69	0		4	69	0		4	69	0		4	69	0		4	69	1		4	69	0		4	69
4	70	0		4	70	0		4	70	0		4	70	0		4	70	0		4	70	0		4	70
4	71	0		4	71	0		4	71	0		4	71	0		4	71	0		4	71	0		4	71
4	72	0		4	72	0		4	72	0		4	72	0		4	72	0		4	72	0		4	72
4	73	0		4	73	0		4	73	0		4	73	0		4	73	1		4	73	0		4	73
4	74	0		4	74	0		4	74	0		4	74	0		4	74	0		4	74	0		4	74
4	75	0		4	75	0		4	75	0		4	75	0		4	75	2		4	75	0		4	75
4	76	0		4	76	1		4	76	0		4	76	0		4	76	0		4	76	0		4	76
4	77	0		4	77	1		4	77	0		4	77	0		4	77	0		4	77	0		4	77
4	78	0		4	78	1		4	78	0		4	78	0		4	78	2		4	78	0		4	78
4	79	0		4	79	1		4	79	0		4	79	0		4	79	0		4	79	0		4	79
4	80	0		4	80	0		4	80	0		4	80	0		4	80	1		4	80	0		4	80
4	81	0		4	81	0		4	81	0		4	81	0		4	81	0		4	81	0		4	81
4	82	0		4	82	0		4	82	0		4	82	2		4	82	0		4	82	0		4	82
4	83	0		4	83	2		4	83	0		4	83	0		4	83	1		4	83	0		4	83
4	84	0		4	84	2		4	84	0		4	84	0		4	84	0		4	84	0		4	84
4	85	0		4	85	0		4	85	0		4	85	0		4	85	2		4	85	0		4	85
4	86	0		4	86	1		4	86	0		4	86	0		4	86	1		4	86	0		4	86
4	87	0		4	87	0		4	87	0		4	87	0		4	87	1		4	87	0		4	87
4	88	0		4	88	1		4	88	0		4	88	0		4	88	0		4	88	0		4	88
4	89	0		4	89	0		4	89	0		4	89	0		4	89	0		4	89	0		4	89
4	90	0		4	90	0		4	90	0		4	90	0		4	90	0		4	90	0		4	90
4	91	0		4	91	0		4	91	2		4	91	1		4	91	0		4	91	0		4	91
4	92	0		4	92	0		4	92	1		4	92	0		4	92	0		4	92	0		4	92
4	93	0		4	93	0		4	93	0		4	93	0		4	93	0		4	93	0		4	93
4	94	0		4	94	1		4	94	0		4	94	1		4	94	1		4	94	0		4	94
4	95	0		4	95	0		4	95	0		4	95	0		4	95	0		4	95	0		4	95
4	96	0		4	96	0		4	96	1		4	96	1		4	96	0		4	96	0		4	96
4	97	0		4	97	0		4	97	1		4	97	0		4	97	0		4	97	0		4	97
4	98	0		4	98	0		4	98	0		4	98	0		4	98	1		4	98	0		4	98
4	99	0		4	99	0		4	99	0		4	99	0		4	99	0		4	99	0		4	99
4	100	1		4	100	1		4	100	0		4	100	0		4	100	1		4	100	0		4	100
4	101	0		4	101	0		4	101	3		4	101	0		4	101	0		4	101	0		4	101
4	102	0		4	102	0		4	102	1		4	102	2		4	102	0		4	102	0		4	102
4	103	0		4	103	1		4	103	0		4	103	0		4	103	0		4	103	0		4	103
4	104	0		4	104	1		4	104	0		4	104	1		4	104	1		4	104	0		4	104
4	105	1		4	105	0		4	105	0		4	105	1		4	105	1		4	105	0		4	105
4	106	0		4	106	1		4	106	0		4	106	0		4	106	2		4	106	0		4	106
4	107	0		4	107	0		4	107	1		4	107	0		4	107	0		4	107	0		4	107
4	108	0		4	108	0		4	108	1		4	108	0		4	108	0		4	108	0		4	108
4	109	0		4	109	0		4	109	1		4	109	0		4	109	0		4	109	0		4	109
4	110	0		4	110	0		4	110	0		4	110	1		4	110	2		4	110	0		4	110
4	111	0		4	111	1		4	111	1		4	111	0		4	111	0		4	111	0		4	111
4	112	0		4	112	0		4	112	0		4	112	0		4	112	0		4	112	0		4	112
4	113	0		4	113	0		4	113	0		4	113	0		4	113	0		4	113	0		4	113
4	114	1		4	114	0		4	114	0		4	114	0		4	114	0		4	114	0		4	114
4	115	0		4	115	0		4	115	0		4	115	0		4	115	0		4	115	1		4	115
4	116	0		4	116	0		4	116	0		4	116	0		4	116	1		4	116	0		4	116
4	117	0		4	117	1		4	117	1		4	117	1		4	117	1		4	117	0		4	117
4	118	0		4	118	0		4	118	0		4	118	1		4	118	0		4	118	0		4	118
4	119	0		4	119	0		4	119	0		4	119	1		4	119	2		4	119	0		4	119
4	120	1		4	120	0		4	120	0		4	120	0		4	120	0		4	120	0		4	120
4	121	0		4	121	0		4	121	0		4	121	0		4	121	0		4	121	0		4	121
4	122	1		4	122	0		4	122	0		4	122	1		4	122	1		4	122	0		4	122
4	123	0		4	123	0		4	123	0		4	123	0		4	123	0		4	123	0		4	123
4	124	0		4	124	2		4	124	0		4	124	0		4	124	2		4	124	0		4	124
4	125	0		4	125	0		4	125	1		4	125	0		4	125	1		4	125	0		4	125
4	126	0		4	126	0		4	126	0		4	126	0		4	126	1		4	126	0		4	126
4	127	1		4	127	0		4	127	1		4	127	0		4	127	0		4	127	0		4	127
4	128	0		4	128	0		4	128	1		4	128	1		4	128	0		4	128	0		4	128
4	129	1		4	129	2		4	129	1		4	129	0		4	129	2		4	129	0		4	129
4	130	0		4	130	0		4	130	1		4	130	1		4	130	1		4	130	0		4	130
4	131	0		4	131	0		4	131	0		4	131	0		4	131	1		4	131	0		4	131
4	132	1		4	132	2		4	132	1		4	132	0		4	132	1		4	132	0		4	132
4	133	0		4	133	0		4	133	1		4	133	0		4	133	0		4	133	0		4	133
4	134	0		4	134	0		4	134	1		4	134	1		4	134	1		4	134	0		4	134
4	135	0		4	135	2		4	135	1		4	135	0		4	135	2		4	135	0		4	135
4	136	2		4	136	0		4	136	0		4	136	0		4	136	1		4	136	0		4	136
4	137	1		4	137	1		4	137	0		4	137	0		4	137	0		4	137	0		4	137
4	138	1		4	138	0		4	138	0		4	138	0		4	138	2		4	138	0		4	138
4	139	0		4	139	0		4	139	0		4	139	0		4	139	2		4	139	0		4	139
4	140	1		4	140	0		4	140	0		4	140	0		4	140	1		4	140	0		4	140
4	141	0		4	141	0		4	141	1		4	141	0		4	141	2		4	141	0		4	141
4	142	0		4	142	2		4	142	1		4	142	1		4	142	1		4	142	0		4	142
4	143	2		4	143	1		4	143	1		4	143	0		4	143	1		4	143	0		4	143
4	144	1		4	144	2		4	144	4		4	144	0		4	144	2		4	144	0		4	144
4	145	0		4	145	1		4	145	1		4	145	0		4	145	3		4	145	0		4	145
4	146	2		4	146	0		4	146	0		4	146	0		4	146	2		4	146	0		4	146
4	147	2		4	147	0		4	147	1		4	147	0		4	147	1		4	147	0		4	147
4	148	1		4	148	1		4	148	2		4	148	0		4	148	3		4	148	0		4	148
4	149	0		4	149	0		4	149	2		4	149	0		4	149	0		4	149	0		4	149
4	150	0		4	150	0		4	150	1		4	150	0		4	150	0		4	150	1		4	150
4	151	1		4	151	0		4	151	0		4	151	0		4	151	2		4	151	0		4	151
4	152	2		4	152	1		4	152	0		4	152	0		4	152	2		4	152	0		4	152
4	153	1		4	153	1		4	153	0		4	153	0		4	153	1		4	153	0		4	153
4	154	5		4	154	0		4	154	0		4	154	1		4	154	2		4	154	0		4	154
4	155	0		4	155	0		4	155	0		4	155	2		4	155	0		4	155	0		4	155
4	156	1		4	156	1		4	156	0		4	156	1		4	156	1		4	156	0		4	156
4	157	0		4	157	0		4	157	0		4	157	0		4	157	0		4	157	0		4	157
4	158	0		4	158	0		4	158	1		4	158	0		4	158	2		4	158	0		4	158
4	159	0		4	159	0		4	159	1		4	159	0		4	159	2		4	159	0		4	159
4	160	0		4	160	0		4	160	1		4	160	1		4	160	0		4	160	0		4	160
4	161	1		4	161	1		4	161	1		4	161	1		4	161	2		4	161	0		4	161
4	162	0		4	162	0		4	162	2		4	162	1		4	162	1		4	162	0		4	162
4	163	1		4	163	0		4	163	0		4	163	0		4	163	6		4	163	0		4	163
4	164	1		4	164	0		4	164	2		4	164	0		4	164	4		4	164	0		4	164
4	165	1		4	165	0		4	165	1		4	165	1		4	165	2		4	165	0		4	165
4	166	2		4	166	1		4	166	1		4	166	1		4	166	1		4	166	0		4	166
4	167	2		4	167	0		4	167	0		4	167	1		4	167	6		4	167	0		4	167
4	168	1		4	168	0		4	168	1		4	168	1		4	168	0		4	168	0		4	168
4	169	0		4	169	2		4	169	3		4	169	2		4	169	5		4	169	0		4	169
4	170	2		4	170	0		4	170	1		4	170	0		4	170	3		4	170	0		4	170
4	171	0		4	171	1		4	171	3		4	171	1		4	171	2		4	171	0		4	171
4	172	2		4	172	0		4	172	2		4	172	1		4	172	2		4	172	0		4	172
4	173	1		4	173	2		4	173	1		4	173	1		4	173	2		4	173	0		4	173
4	174	1		4	174	1		4	174	0		4	174	3		4	174	1		4	174	0		4	174
4	175	0		4	175	2		4	175	1		4	175	1		4	175	2		4	175	0		4	175
4	176	2		4	176	2		4	176	1		4	176	2		4	176	2		4	176	0		4	176
4	177	5		4	177	4		4	177	0		4	177	2		4	177	6		4	177	0		4	177
4	178	0		4	178	0		4	178	0		4	178	1		4	178	3		4	178	2		4	178
4	179	2		4	179	0		4	179	3		4	179	1		4	179	1		4	179	1		4	179
4	180	1		4	180	1		4	180	2		4	180	2		4	180	4		4	180	0		4	180
4	181	1		4	181	2		4	181	0		4	181	0		4	181	1		4	181	0		4	181
4	182	0		4	182	2		4	182	4		4	182	2		4	182	6		4	182	1		4	182
4	183	1		4	183	2		4	183	4		4	183	2		4	183	8		4	183	0		4	183
4	184	1		4	184	1		4	184	1		4	184	1		4	184	3		4	184	0		4	184
4	185	2		4	185	1		4	185	3		4	185	4		4	185	2		4	185	0		4	185
4	186	0		4	186	3		4	186	3		4	186	1		4	186	5		4	186	0		4	186
4	187	1		4	187	6		4	187	2		4	187	2		4	187	3		4	187	2		4	187
4	188	3		4	188	1		4	188	2		4	188	2		4	188	2		4	188	0		4	188
4	189	3		4	189	3		4	189	2		4	189	5		4	189	4		4	189	1		4	189
4	190	0		4	190	4		4	190	0		4	190	3		4	190	5		4	190	0		4	190
4	191	2		4	191	3		4	191	4		4	191	0		4	191	3		4	191	0		4	191
4	192	5		4	192	4		4	192	1		4	192	5		4	192	3		4	192	1		4	192
4	193	3		4	193	5		4	193	5		4	193	5		4	193	4		4	193	1		4	193
4	194	1		4	194	1		4	194	4		4	194	6		4	194	4		4	194	2		4	194
4	195	2		4	195	4		4	195	1		4	195	2		4	195	3		4	195	3		4	195
4	196	4		4	196	2		4	196	1		4	196	8		4	196	8		4	196	2		4	196
4	197	2		4	197	3		4	197	4		4	197	2		4	197	5		4	197	1		4	197
4	198	3		4	198	3		4	198	2		4	198	9		4	198	7		4	198	1		4	198
4	199	3		4	199	4		4	199	3		4	199	5		4	199	3		4	199	2		4	199
4	200	8		4	200	6		4	200	3		4	200	7		4	200	3		4	200	2		4	200
4	201	4		4	201	6		4	201	4		4	201	7		4	201	2		4	201	4		4	201
4	202	1		4	202	7		4	202	3		4	202	10		4	202	3		4	202	2		4	202
4	203	4		4	203	11		4	203	0		4	203	10		4	203	4		4	203	3		4	203
4	204	4		4	204	7		4	204	3		4	204	13		4	204	6		4	204	6		4	204
4	205	5		4	205	4		4	205	2		4	205	10		4	205	4		4	205	2		4	205
4	206	7		4	206	11		4	206	6		4	206	14		4	206	2		4	206	3		4	206
4	207	6		4	207	10		4	207	2		4	207	9		4	207	4		4	207	1		4	207
4	208	8		4	208	7		4	208	7		4	208	4		4	208	5		4	208	4		4	208
4	209	6		4	209	16		4	209	8		4	209	12		4	209	2		4	209	6		4	209
4	210	6		4	210	13		4	210	4		4	210	18		4	210	0		4	210	0		4	210
4	211	2		4	211	11		4	211	4		4	211	16		4	211	2		4	211	4		4	211
4	212	9		4	212	8		4	212	11		4	212	18		4	212	4		4	212	10		4	212
4	213	16		4	213	17		4	213	9		4	213	10		4	213	9		4	213	2		4	213
4	214	6		4	214	17		4	214	8		4	214	18		4	214	3		4	214	2		4	214
4	215	14		4	215	12		4	215	9		4	215	19		4	215	7		4	215	4		4	215
4	216	11		4	216	18		4	216	12		4	216	14		4	216	7		4	216	10		4	216
4	217	15		4	217	15		4	217	9		4	217	13		4	217	7		4	217	6		4	217
4	218	9		4	218	24		4	218	11		4	218	22		4	218	7		4	218	12		4	218
4	219	14		4	219	36		4	219	9		4	219	20		4	219	6		4	219	10		4	219
4	220	24		4	220	26		4	220	8		4	220	24		4	220	7		4	220	13		4	220
4	221	14		4	221	29		4	221	8		4	221	30		4	221	9		4	221	12		4	221
4	222	15		4	222	28		4	222	9		4	222	26		4	222	10		4	222	10		4	222
4	223	13		4	223	27		4	223	7		4	223	28		4	223	6		4	223	16		4	223
4	224	20		4	224	38		4	224	8		4	224	37		4	224	18		4	224	23		4	224
4	225	20		4	225	37		4	225	12		4	225	37		4	225	16		4	225	26		4	225
4	226	32		4	226	36		4	226	16		4	226	40		4	226	15		4	226	21		4	226
4	227	41		4	227	41		4	227	8		4	227	39		4	227	19		4	227	32		4	227
4	228	38		4	228	54		4	228	10		4	228	61		4	228	16		4	228	34		4	228
4	229	50		4	229	61		4	229	24		4	229	44		4	229	18		4	229	33		4	229
4	230	59		4	230	61		4	230	18		4	230	71		4	230	17		4	230	41		4	230
4	231	78		4	231	64		4	231	15		4	231	68		4	231	31		4	231	34		4	231
4	232	58		4	232	66		4	232	17		4	232	88		4	232	34		4	232	36		4	232
4	233	72		4	233	103		4	233	16		4	233	91		4	233	24		4	233	33		4	233
4	234	82		4	234	89		4	234	26		4	234	111		4	234	43		4	234	61		4	234
4	235	116		4	235	99		4	235	29		4	235	120		4	235	51		4	235	52		4	235
4	236	123		4	236	139		4	236	27		4	236	144		4	236	37		4	236	66		4	236
4	237	140		4	237	165		4	237	35		4	237	154		4	237	56		4	237	92		4	237
4	238	171		4	238	177		4	238	45		4	238	167		4	238	76		4	238	83		4	238
4	239	138		4	239	167		4	239	53		4	239	217		4	239	54		4	239	47		4	239
4	240	56		4	240	94		4	240	25		4	240	52		4	240	15		4	240	14		4	240
4	241	67		4	241	96		4	241	23		4	241	51		4	241	14		4	241	15		4	241
4	242	99		4	242	90		4	242	20		4	242	47		4	242	22		4	242	23		4	242
4	243	85		4	243	135		4	243	18		4	243	59		4	243	33		4	243	33		4	243
4	244	149		4	244	147		4	244	39		4	244	60		4	244	47		4	244	55		4	244
4	245	149		4	245	192		4	245	52		4	245	78		4	245	57		4	245	45		4	245
4	246	202		4	246	252		4	246	69		4	246	115		4	246	59		4	246	57		4	246
4	247	258		4	247	294		4	247	82		4	247	129		4	247	71		4	247	73		4	247
4	248	359		4	248	333		4	248	108		4	248	130		4	248	73		4	248	89		4	248
4	249	418		4	249	445		4	249	137		4	249	143		4	249	102		4	249	96		4	249
4	250	572		4	250	514		4	250	185		4	250	173		4	250	125		4	250	123		4	250
4	251	712		4	251	627		4	251	197		4	251	225		4	251	130		4	251	150		4	251
4	252	797		4	252	661		4	252	237		4	252	237		4	252	125		4	252	191		4	252
4	253	941		4	253	697		4	253	278		4	253	244		4	253	123		4	253	190		4	253
4	254	1143		4	254	571		4	254	229		4	254	216		4	254	121		4	254	213		4	254
4	255	903		4	255	539		4	255	180		4	255	270		4	255	95		4	255	181		4	255
5	0	0		5	0	0		5	0	0		5	0	0		5	0	0		5	0	0		5	0		New
5	1	0		5	1	0		5	1	0		5	1	0		5	1	0		5	1	0		5	1
5	2	0		5	2	0		5	2	0		5	2	0		5	2	0		5	2	0		5	2
5	3	0		5	3	0		5	3	0		5	3	0		5	3	0		5	3	0		5	3
5	4	0		5	4	0		5	4	0		5	4	0		5	4	0		5	4	0		5	4
5	5	0		5	5	0		5	5	0		5	5	0		5	5	0		5	5	0		5	5
5	6	0		5	6	0		5	6	0		5	6	0		5	6	0		5	6	0		5	6
5	7	0		5	7	0		5	7	0		5	7	0		5	7	0		5	7	0		5	7
5	8	0		5	8	0		5	8	0		5	8	0		5	8	0		5	8	0		5	8
5	9	0		5	9	0		5	9	0		5	9	0		5	9	0		5	9	0		5	9
5	10	0		5	10	0		5	10	0		5	10	0		5	10	1		5	10	0		5	10
5	11	0		5	11	0		5	11	0		5	11	0		5	11	0		5	11	0		5	11
5	12	0		5	12	0		5	12	0		5	12	0		5	12	0		5	12	0		5	12
5	13	0		5	13	0		5	13	0		5	13	0		5	13	0		5	13	0		5	13
5	14	0		5	14	0		5	14	0		5	14	0		5	14	0		5	14	0		5	14
5	15	0		5	15	0		5	15	0		5	15	0		5	15	0		5	15	0		5	15
5	16	0		5	16	0		5	16	0		5	16	0		5	16	2		5	16	0		5	16
5	17	0		5	17	1		5	17	0		5	17	0		5	17	1		5	17	0		5	17
5	18	0		5	18	0		5	18	0		5	18	0		5	18	0		5	18	0		5	18
5	19	0		5	19	0		5	19	0		5	19	0		5	19	0		5	19	0		5	19
5	20	0		5	20	0		5	20	0		5	20	0		5	20	2		5	20	0		5	20
5	21	0		5	21	0		5	21	0		5	21	0		5	21	0		5	21	0		5	21
5	22	0		5	22	0		5	22	0		5	22	0		5	22	0		5	22	0		5	22
5	23	0		5	23	0		5	23	0		5	23	0		5	23	0		5	23	0		5	23
5	24	0		5	24	0		5	24	0		5	24	0		5	24	0		5	24	0		5	24
5	25	0		5	25	0		5	25	0		5	25	0		5	25	0		5	25	0		5	25
5	26	0		5	26	0		5	26	0		5	26	0		5	26	0		5	26	0		5	26
5	27	0		5	27	0		5	27	0		5	27	0		5	27	0		5	27	0		5	27
5	28	0		5	28	0		5	28	0		5	28	0		5	28	0		5	28	0		5	28
5	29	0		5	29	0		5	29	0		5	29	0		5	29	1		5	29	0		5	29
5	30	0		5	30	0		5	30	0		5	30	0		5	30	1		5	30	0		5	30
5	31	0		5	31	0		5	31	0		5	31	0		5	31	0		5	31	0		5	31
5	32	0		5	32	0		5	32	0		5	32	0		5	32	0		5	32	0		5	32
5	33	0		5	33	0		5	33	0		5	33	0		5	33	1		5	33	0		5	33
5	34	0		5	34	2		5	34	0		5	34	0		5	34	2		5	34	0		5	34
5	35	0		5	35	0		5	35	0		5	35	0		5	35	2		5	35	0		5	35
5	36	0		5	36	1		5	36	0		5	36	0		5	36	1		5	36	0		5	36
5	37	0		5	37	2		5	37	0		5	37	0		5	37	0		5	37	0		5	37
5	38	0		5	38	0		5	38	0		5	38	0		5	38	0		5	38	0		5	38
5	39	0		5	39	1		5	39	0		5	39	0		5	39	0		5	39	0		5	39
5	40	0		5	40	2		5	40	0		5	40	0		5	40	0		5	40	0		5	40
5	41	0		5	41	2		5	41	0		5	41	0		5	41	0		5	41	0		5	41
5	42	0		5	42	1		5	42	0		5	42	0		5	42	1		5	42	0		5	42
5	43	0		5	43	2		5	43	0		5	43	0		5	43	0		5	43	0		5	43
5	44	0		5	44	2		5	44	0		5	44	0		5	44	1		5	44	0		5	44
5	45	0		5	45	0		5	45	0		5	45	0		5	45	2		5	45	0		5	45
5	46	0		5	46	1		5	46	0		5	46	0		5	46	0		5	46	0		5	46
5	47	0		5	47	0		5	47	0		5	47	0		5	47	0		5	47	0		5	47
5	48	0		5	48	0		5	48	0		5	48	0		5	48	1		5	48	0		5	48
5	49	0		5	49	0		5	49	0		5	49	0		5	49	0		5	49	0		5	49
5	50	0		5	50	0		5	50	0		5	50	0		5	50	0		5	50	0		5	50
5	51	0		5	51	0		5	51	0		5	51	0		5	51	0		5	51	0		5	51
5	52	0		5	52	1		5	52	0		5	52	0		5	52	0		5	52	0		5	52
5	53	0		5	53	1		5	53	0		5	53	0		5	53	0		5	53	0		5	53
5	54	0		5	54	1		5	54	0		5	54	0		5	54	0		5	54	0		5	54
5	55	0		5	55	0		5	55	0		5	55	0		5	55	0		5	55	0		5	55
5	56	0		5	56	1		5	56	0		5	56	0		5	56	0		5	56	0		5	56
5	57	0		5	57	0		5	57	0		5	57	0		5	57	0		5	57	0		5	57
5	58	0		5	58	0		5	58	0		5	58	0		5	58	0		5	58	0		5	58
5	59	1		5	59	0		5	59	1		5	59	0		5	59	0		5	59	0		5	59
5	60	0		5	60	1		5	60	0		5	60	0		5	60	2		5	60	0		5	60
5	61	0		5	61	0		5	61	0		5	61	0		5	61	0		5	61	0		5	61
5	62	0		5	62	0		5	62	0		5	62	0		5	62	1		5	62	0		5	62
5	63	1		5	63	0		5	63	0		5	63	0		5	63	0		5	63	0		5	63
5	64	0		5	64	0		5	64	0		5	64	0		5	64	2		5	64	0		5	64
5	65	0		5	65	0		5	65	1		5	65	1		5	65	0		5	65	0		5	65
5	66	0		5	66	0		5	66	0		5	66	0		5	66	0		5	66	0		5	66
5	67	0		5	67	0		5	67	0		5	67	0		5	67	0		5	67	0		5	67
5	68	0		5	68	0		5	68	0		5	68	0		5	68	1		5	68	0		5	68
5	69	0		5	69	1		5	69	0		5	69	0		5	69	0		5	69	0		5	69
5	70	0		5	70	1		5	70	0		5	70	0		5	70	1		5	70	0		5	70
5	71	0		5	71	0		5	71	0		5	71	1		5	71	0		5	71	0		5	71
5	72	0		5	72	0		5	72	0		5	72	0		5	72	0		5	72	0		5	72
5	73	0		5	73	2		5	73	0		5	73	0		5	73	0		5	73	0		5	73
5	74	0		5	74	0		5	74	0		5	74	0		5	74	2		5	74	0		5	74
5	75	1		5	75	0		5	75	0		5	75	0		5	75	0		5	75	0		5	75
5	76	0		5	76	1		5	76	0		5	76	0		5	76	0		5	76	0		5	76
5	77	0		5	77	1		5	77	0		5	77	0		5	77	0		5	77	0		5	77
5	78	0		5	78	0		5	78	0		5	78	0		5	78	0		5	78	0		5	78
5	79	0		5	79	1		5	79	0		5	79	1		5	79	0		5	79	0		5	79
5	80	0		5	80	0		5	80	0		5	80	0		5	80	0		5	80	0		5	80
5	81	0		5	81	0		5	81	0		5	81	0		5	81	0		5	81	0		5	81
5	82	0		5	82	0		5	82	0		5	82	1		5	82	0		5	82	0		5	82
5	83	0		5	83	0		5	83	0		5	83	0		5	83	1		5	83	0		5	83
5	84	0		5	84	0		5	84	0		5	84	0		5	84	0		5	84	0		5	84
5	85	0		5	85	1		5	85	0		5	85	1		5	85	2		5	85	0		5	85
5	86	0		5	86	0		5	86	0		5	86	0		5	86	1		5	86	0		5	86
5	87	0		5	87	0		5	87	0		5	87	1		5	87	0		5	87	0		5	87
5	88	0		5	88	0		5	88	0		5	88	1		5	88	1		5	88	0		5	88
5	89	0		5	89	0		5	89	0		5	89	0		5	89	1		5	89	0		5	89
5	90	0		5	90	0		5	90	0		5	90	0		5	90	0		5	90	0		5	90
5	91	0		5	91	0		5	91	0		5	91	0		5	91	0		5	91	0		5	91
5	92	0		5	92	1		5	92	0		5	92	0		5	92	1		5	92	0		5	92
5	93	0		5	93	0		5	93	4		5	93	0		5	93	1		5	93	0		5	93
5	94	0		5	94	0		5	94	1		5	94	2		5	94	0		5	94	0		5	94
5	95	0		5	95	0		5	95	0		5	95	1		5	95	1		5	95	0		5	95
5	96	0		5	96	1		5	96	0		5	96	0		5	96	0		5	96	0		5	96
5	97	0		5	97	1		5	97	2		5	97	0		5	97	1		5	97	0		5	97
5	98	0		5	98	0		5	98	0		5	98	1		5	98	1		5	98	0		5	98
5	99	0		5	99	0		5	99	0		5	99	0		5	99	0		5	99	0		5	99
5	100	0		5	100	0		5	100	1		5	100	0		5	100	0		5	100	0		5	100
5	101	0		5	101	0		5	101	2		5	101	0		5	101	1		5	101	0		5	101
5	102	1		5	102	1		5	102	5		5	102	0		5	102	1		5	102	0		5	102
5	103	0		5	103	1		5	103	0		5	103	0		5	103	1		5	103	0		5	103
5	104	0		5	104	0		5	104	0		5	104	0		5	104	2		5	104	0		5	104
5	105	0		5	105	1		5	105	1		5	105	0		5	105	1		5	105	0		5	105
5	106	0		5	106	0		5	106	0		5	106	1		5	106	1		5	106	0		5	106
5	107	0		5	107	0		5	107	1		5	107	3		5	107	1		5	107	0		5	107
5	108	0		5	108	0		5	108	0		5	108	0		5	108	0		5	108	0		5	108
5	109	0		5	109	0		5	109	0		5	109	0		5	109	0		5	109	0		5	109
5	110	1		5	110	0		5	110	0		5	110	0		5	110	1		5	110	0		5	110
5	111	0		5	111	0		5	111	1		5	111	0		5	111	0		5	111	0		5	111
5	112	0		5	112	0		5	112	0		5	112	0		5	112	1		5	112	0		5	112
5	113	0		5	113	0		5	113	0		5	113	1		5	113	0		5	113	0		5	113
5	114	1		5	114	0		5	114	0		5	114	0		5	114	0		5	114	0		5	114
5	115	0		5	115	0		5	115	0		5	115	1		5	115	0		5	115	0		5	115
5	116	0		5	116	0		5	116	1		5	116	0		5	116	3		5	116	0		5	116
5	117	0		5	117	0		5	117	0		5	117	0		5	117	0		5	117	0		5	117
5	118	0		5	118	1		5	118	0		5	118	0		5	118	1		5	118	0		5	118
5	119	0		5	119	0		5	119	0		5	119	0		5	119	0		5	119	0		5	119
5	120	0		5	120	0		5	120	0		5	120	0		5	120	1		5	120	0		5	120
5	121	0		5	121	0		5	121	0		5	121	0		5	121	0		5	121	0		5	121
5	122	1		5	122	0		5	122	1		5	122	0		5	122	1		5	122	0		5	122
5	123	1		5	123	0		5	123	1		5	123	0		5	123	1		5	123	0		5	123
5	124	0		5	124	0		5	124	0		5	124	0		5	124	1		5	124	0		5	124
5	125	0		5	125	0		5	125	1		5	125	0		5	125	0		5	125	0		5	125
5	126	0		5	126	0		5	126	0		5	126	0		5	126	0		5	126	0		5	126
5	127	0		5	127	0		5	127	0		5	127	0		5	127	0		5	127	0		5	127
5	128	0		5	128	1		5	128	0		5	128	0		5	128	2		5	128	0		5	128
5	129	1		5	129	0		5	129	0		5	129	0		5	129	1		5	129	0		5	129
5	130	1		5	130	0		5	130	0		5	130	0		5	130	1		5	130	0		5	130
5	131	0		5	131	0		5	131	0		5	131	0		5	131	0		5	131	0		5	131
5	132	0		5	132	0		5	132	0		5	132	0		5	132	1		5	132	0		5	132
5	133	1		5	133	0		5	133	1		5	133	1		5	133	0		5	133	0		5	133
5	134	0		5	134	0		5	134	0		5	134	0		5	134	3		5	134	0		5	134
5	135	0		5	135	0		5	135	0		5	135	0		5	135	0		5	135	0		5	135
5	136	0		5	136	0		5	136	0		5	136	0		5	136	3		5	136	0		5	136
5	137	0		5	137	1		5	137	0		5	137	0		5	137	0		5	137	0		5	137
5	138	0		5	138	1		5	138	0		5	138	0		5	138	2		5	138	0		5	138
5	139	0		5	139	0		5	139	1		5	139	0		5	139	1		5	139	0		5	139
5	140	2		5	140	0		5	140	3		5	140	0		5	140	0		5	140	0		5	140
5	141	1		5	141	0		5	141	0		5	141	1		5	141	1		5	141	0		5	141
5	142	1		5	142	0		5	142	1		5	142	0		5	142	0		5	142	0		5	142
5	143	1		5	143	1		5	143	1		5	143	0		5	143	1		5	143	0		5	143
5	144	2		5	144	0		5	144	0		5	144	1		5	144	3		5	144	0		5	144
5	145	0		5	145	1		5	145	1		5	145	0		5	145	0		5	145	0		5	145
5	146	2		5	146	0		5	146	0		5	146	0		5	146	0		5	146	0		5	146
5	147	0		5	147	0		5	147	1		5	147	0		5	147	2		5	147	0		5	147
5	148	0		5	148	0		5	148	0		5	148	0		5	148	0		5	148	0		5	148
5	149	1		5	149	0		5	149	2		5	149	0		5	149	2		5	149	0		5	149
5	150	0		5	150	1		5	150	0		5	150	0		5	150	2		5	150	0		5	150
5	151	2		5	151	1		5	151	1		5	151	0		5	151	2		5	151	0		5	151
5	152	0		5	152	0		5	152	0		5	152	0		5	152	0		5	152	0		5	152
5	153	3		5	153	0		5	153	1		5	153	0		5	153	1		5	153	1		5	153
5	154	1		5	154	0		5	154	0		5	154	1		5	154	1		5	154	0		5	154
5	155	3		5	155	1		5	155	1		5	155	1		5	155	0		5	155	0		5	155
5	156	0		5	156	0		5	156	0		5	156	0		5	156	1		5	156	0		5	156
5	157	0		5	157	0		5	157	1		5	157	0		5	157	2		5	157	0		5	157
5	158	0		5	158	1		5	158	1		5	158	2		5	158	1		5	158	0		5	158
5	159	0		5	159	4		5	159	0		5	159	2		5	159	0		5	159	0		5	159
5	160	0		5	160	0		5	160	0		5	160	0		5	160	2		5	160	0		5	160
5	161	0		5	161	1		5	161	0		5	161	2		5	161	3		5	161	0		5	161
5	162	0		5	162	0		5	162	0		5	162	0		5	162	0		5	162	0		5	162
5	163	0		5	163	0		5	163	1		5	163	0		5	163	1		5	163	0		5	163
5	164	0		5	164	0		5	164	0		5	164	1		5	164	2		5	164	0		5	164
5	165	1		5	165	0		5	165	1		5	165	2		5	165	3		5	165	0		5	165
5	166	0		5	166	1		5	166	1		5	166	0		5	166	1		5	166	0		5	166
5	167	2		5	167	2		5	167	0		5	167	1		5	167	3		5	167	0		5	167
5	168	1		5	168	0		5	168	1		5	168	0		5	168	1		5	168	1		5	168
5	169	0		5	169	0		5	169	1		5	169	2		5	169	9		5	169	0		5	169
5	170	1		5	170	1		5	170	0		5	170	0		5	170	7		5	170	0		5	170
5	171	0		5	171	2		5	171	0		5	171	1		5	171	3		5	171	0		5	171
5	172	1		5	172	3		5	172	1		5	172	3		5	172	1		5	172	0		5	172
5	173	0		5	173	2		5	173	0		5	173	0		5	173	4		5	173	0		5	173
5	174	1		5	174	1		5	174	0		5	174	0		5	174	1		5	174	0		5	174
5	175	0		5	175	1		5	175	0		5	175	0		5	175	1		5	175	1		5	175
5	176	1		5	176	3		5	176	2		5	176	1		5	176	1		5	176	0		5	176
5	177	2		5	177	4		5	177	1		5	177	1		5	177	2		5	177	0		5	177
5	178	0		5	178	0		5	178	1		5	178	1		5	178	2		5	178	0		5	178
5	179	1		5	179	0		5	179	1		5	179	3		5	179	3		5	179	0		5	179
5	180	1		5	180	2		5	180	1		5	180	4		5	180	2		5	180	0		5	180
5	181	2		5	181	2		5	181	1		5	181	3		5	181	1		5	181	0		5	181
5	182	6		5	182	4		5	182	2		5	182	1		5	182	3		5	182	1		5	182
5	183	1		5	183	1		5	183	2		5	183	2		5	183	0		5	183	0		5	183
5	184	1		5	184	1		5	184	1		5	184	1		5	184	1		5	184	0		5	184
5	185	1		5	185	0		5	185	1		5	185	3		5	185	1		5	185	1		5	185
5	186	1		5	186	5		5	186	1		5	186	2		5	186	5		5	186	0		5	186
5	187	3		5	187	1		5	187	0		5	187	3		5	187	1		5	187	1		5	187
5	188	0		5	188	4		5	188	0		5	188	5		5	188	6		5	188	0		5	188
5	189	1		5	189	5		5	189	2		5	189	1		5	189	4		5	189	5		5	189
5	190	1		5	190	5		5	190	1		5	190	10		5	190	1		5	190	0		5	190
5	191	1		5	191	3		5	191	3		5	191	2		5	191	1		5	191	2		5	191
5	192	1		5	192	2		5	192	3		5	192	4		5	192	0		5	192	0		5	192
5	193	3		5	193	10		5	193	4		5	193	4		5	193	1		5	193	4		5	193
5	194	2		5	194	2		5	194	1		5	194	3		5	194	0		5	194	0		5	194
5	195	5		5	195	3		5	195	5		5	195	6		5	195	0		5	195	0		5	195
5	196	4		5	196	4		5	196	2		5	196	5		5	196	1		5	196	4		5	196
5	197	4		5	197	7		5	197	3		5	197	9		5	197	1		5	197	1		5	197
5	198	5		5	198	3		5	198	2		5	198	6		5	198	1		5	198	7		5	198
5	199	4		5	199	6		5	199	2		5	199	6		5	199	3		5	199	1		5	199
5	200	4		5	200	7		5	200	2		5	200	7		5	200	3		5	200	2		5	200
5	201	3		5	201	6		5	201	3		5	201	3		5	201	1		5	201	1		5	201
5	202	8		5	202	10		5	202	9		5	202	8		5	202	4		5	202	4		5	202
5	203	6		5	203	3		5	203	3		5	203	9		5	203	4		5	203	2		5	203
5	204	3		5	204	7		5	204	5		5	204	8		5	204	5		5	204	2		5	204
5	205	3		5	205	10		5	205	7		5	205	5		5	205	0		5	205	4		5	205
5	206	6		5	206	10		5	206	7		5	206	11		5	206	3		5	206	1		5	206
5	207	3		5	207	10		5	207	6		5	207	14		5	207	2		5	207	6		5	207
5	208	5		5	208	10		5	208	5		5	208	6		5	208	2		5	208	1		5	208
5	209	7		5	209	10		5	209	11		5	209	13		5	209	4		5	209	5		5	209
5	210	4		5	210	16		5	210	9		5	210	17		5	210	3		5	210	6		5	210
5	211	7		5	211	16		5	211	6		5	211	18		5	211	3		5	211	3		5	211
5	212	6		5	212	17		5	212	4		5	212	14		5	212	3		5	212	5		5	212
5	213	6		5	213	17		5	213	6		5	213	17		5	213	3		5	213	3		5	213
5	214	12		5	214	23		5	214	5		5	214	20		5	214	4		5	214	8		5	214
5	215	15		5	215	20		5	215	3		5	215	18		5	215	3		5	215	5		5	215
5	216	9		5	216	18		5	216	7		5	216	18		5	216	8		5	216	9		5	216
5	217	14		5	217	23		5	217	5		5	217	21		5	217	2		5	217	11		5	217
5	218	10		5	218	19		5	218	12		5	218	22		5	218	6		5	218	11		5	218
5	219	15		5	219	26		5	219	8		5	219	28		5	219	9		5	219	13		5	219
5	220	16		5	220	17		5	220	3		5	220	17		5	220	19		5	220	13		5	220
5	221	17		5	221	28		5	221	10		5	221	24		5	221	7		5	221	13		5	221
5	222	29		5	222	25		5	222	11		5	222	31		5	222	8		5	222	19		5	222
5	223	20		5	223	24		5	223	9		5	223	27		5	223	17		5	223	23		5	223
5	224	25		5	224	22		5	224	5		5	224	27		5	224	8		5	224	18		5	224
5	225	28		5	225	35		5	225	13		5	225	50		5	225	8		5	225	28		5	225
5	226	41		5	226	38		5	226	3		5	226	55		5	226	13		5	226	15		5	226
5	227	22		5	227	38		5	227	7		5	227	49		5	227	10		5	227	21		5	227
5	228	51		5	228	33		5	228	10		5	228	54		5	228	20		5	228	25		5	228
5	229	65		5	229	56		5	229	12		5	229	58		5	229	21		5	229	30		5	229
5	230	51		5	230	65		5	230	12		5	230	69		5	230	18		5	230	37		5	230
5	231	55		5	231	77		5	231	7		5	231	65		5	231	19		5	231	43		5	231
5	232	55		5	232	78		5	232	18		5	232	76		5	232	34		5	232	51		5	232
5	233	78		5	233	80		5	233	25		5	233	76		5	233	32		5	233	46		5	233
5	234	81		5	234	90		5	234	18		5	234	75		5	234	31		5	234	45		5	234
5	235	100		5	235	134		5	235	27		5	235	108		5	235	43		5	235	63		5	235
5	236	120		5	236	108		5	236	26		5	236	122		5	236	44		5	236	68		5	236
5	237	117		5	237	162		5	237	25		5	237	131		5	237	59		5	237	85		5	237
5	238	137		5	238	161		5	238	48		5	238	138		5	238	52		5	238	91		5	238
5	239	152		5	239	132		5	239	41		5	239	195		5	239	66		5	239	53		5	239
5	240	49		5	240	80		5	240	15		5	240	40		5	240	17		5	240	27		5	240
5	241	51		5	241	78		5	241	13		5	241	38		5	241	23		5	241	27		5	241
5	242	74		5	242	82		5	242	17		5	242	22		5	242	35		5	242	34		5	242
5	243	98		5	243	107		5	243	21		5	243	56		5	243	30		5	243	29		5	243
5	244	129		5	244	139		5	244	46		5	244	43		5	244	43		5	244	47		5	244
5	245	127		5	245	127		5	245	53		5	245	72		5	245	44		5	245	34		5	245
5	246	177		5	246	184		5	246	57		5	246	67		5	246	51		5	246	42		5	246
5	247	216		5	247	217		5	247	59		5	247	77		5	247	52		5	247	35		5	247
5	248	289		5	248	249		5	248	92		5	248	87		5	248	82		5	248	51		5	248
5	249	314		5	249	337		5	249	120		5	249	111		5	249	58		5	249	74		5	249
5	250	373		5	250	399		5	250	142		5	250	107		5	250	88		5	250	82		5	250
5	251	439		5	251	398		5	251	158		5	251	135		5	251	99		5	251	98		5	251
5	252	501		5	252	428		5	252	172		5	252	140		5	252	87		5	252	95		5	252
5	253	568		5	253	376		5	253	142		5	253	113		5	253	74		5	253	103		5	253
5	254	565		5	254	277		5	254	139		5	254	107		5	254	48		5	254	98		5	254
5	255	441		5	255	272		5	255	109		5	255	143		5	255	42		5	255	92		5	255
6	0	0		6	0	0		6	0	0		6	0	0		6	0	0		6	0	0		6	0		New
6	1	0		6	1	0		6	1	0		6	1	0		6	1	0		6	1	0		6	1
6	2	0		6	2	0		6	2	0		6	2	0		6	2	0		6	2	0		6	2
6	3	0		6	3	0		6	3	0		6	3	0		6	3	0		6	3	0		6	3
6	4	0		6	4	0		6	4	0		6	4	0		6	4	0		6	4	0		6	4
6	5	0		6	5	0		6	5	0		6	5	0		6	5	0		6	5	0		6	5
6	6	0		6	6	0		6	6	0		6	6	0		6	6	0		6	6	0		6	6
6	7	0		6	7	0		6	7	0		6	7	0		6	7	0		6	7	0		6	7
6	8	0		6	8	0		6	8	0		6	8	0		6	8	0		6	8	0		6	8
6	9	0		6	9	0		6	9	0		6	9	0		6	9	0		6	9	0		6	9
6	10	0		6	10	0		6	10	0		6	10	0		6	10	0		6	10	0		6	10
6	11	0		6	11	0		6	11	0		6	11	0		6	11	1		6	11	0		6	11
6	12	0		6	12	0		6	12	0		6	12	0		6	12	0		6	12	0		6	12
6	13	0		6	13	0		6	13	0		6	13	0		6	13	0		6	13	0		6	13
6	14	0		6	14	0		6	14	0		6	14	0		6	14	1		6	14	0		6	14
6	15	0		6	15	0		6	15	0		6	15	0		6	15	0		6	15	0		6	15
6	16	0		6	16	0		6	16	0		6	16	0		6	16	0		6	16	0		6	16
6	17	0		6	17	0		6	17	0		6	17	0		6	17	0		6	17	0		6	17
6	18	0		6	18	0		6	18	0		6	18	0		6	18	0		6	18	0		6	18
6	19	0		6	19	0		6	19	0		6	19	0		6	19	1		6	19	0		6	19
6	20	0		6	20	0		6	20	1		6	20	0		6	20	1		6	20	0		6	20
6	21	0		6	21	0		6	21	0		6	21	0		6	21	1		6	21	0		6	21
6	22	0		6	22	0		6	22	1		6	22	0		6	22	0		6	22	0		6	22
6	23	0		6	23	0		6	23	0		6	23	0		6	23	2		6	23	0		6	23
6	24	0		6	24	0		6	24	0		6	24	0		6	24	2		6	24	0		6	24
6	25	0		6	25	1		6	25	0		6	25	0		6	25	2		6	25	0		6	25
6	26	0		6	26	0		6	26	1		6	26	0		6	26	0		6	26	0		6	26
6	27	0		6	27	0		6	27	0		6	27	0		6	27	0		6	27	0		6	27
6	28	0		6	28	0		6	28	0		6	28	0		6	28	0		6	28	0		6	28
6	29	0		6	29	0		6	29	0		6	29	0		6	29	0		6	29	0		6	29
6	30	0		6	30	1		6	30	0		6	30	0		6	30	0		6	30	0		6	30
6	31	0		6	31	2		6	31	0		6	31	0		6	31	0		6	31	0		6	31
6	32	0		6	32	0		6	32	0		6	32	0		6	32	1		6	32	0		6	32
6	33	0		6	33	0		6	33	0		6	33	0		6	33	2		6	33	0		6	33
6	34	0		6	34	1		6	34	0		6	34	0		6	34	1		6	34	0		6	34
6	35	0		6	35	0		6	35	0		6	35	0		6	35	3		6	35	0		6	35
6	36	0		6	36	1		6	36	0		6	36	0		6	36	0		6	36	0		6	36
6	37	0		6	37	1		6	37	0		6	37	0		6	37	1		6	37	0		6	37
6	38	0		6	38	0		6	38	0		6	38	0		6	38	0		6	38	0		6	38
6	39	0		6	39	1		6	39	0		6	39	0		6	39	0		6	39	0		6	39
6	40	0		6	40	2		6	40	0		6	40	0		6	40	1		6	40	0		6	40
6	41	0		6	41	2		6	41	0		6	41	0		6	41	1		6	41	0		6	41
6	42	0		6	42	1		6	42	0		6	42	0		6	42	0		6	42	0		6	42
6	43	0		6	43	0		6	43	0		6	43	0		6	43	0		6	43	0		6	43
6	44	0		6	44	1		6	44	0		6	44	0		6	44	1		6	44	0		6	44
6	45	0		6	45	1		6	45	0		6	45	0		6	45	0		6	45	0		6	45
6	46	0		6	46	0		6	46	0		6	46	0		6	46	0		6	46	0		6	46
6	47	0		6	47	2		6	47	0		6	47	0		6	47	0		6	47	0		6	47
6	48	0		6	48	0		6	48	0		6	48	0		6	48	0		6	48	0		6	48
6	49	0		6	49	0		6	49	0		6	49	0		6	49	0		6	49	0		6	49
6	50	0		6	50	0		6	50	0		6	50	0		6	50	0		6	50	0		6	50
6	51	0		6	51	1		6	51	0		6	51	0		6	51	0		6	51	0		6	51
6	52	0		6	52	0		6	52	0		6	52	0		6	52	0		6	52	0		6	52
6	53	0		6	53	0		6	53	0		6	53	0		6	53	0		6	53	0		6	53
6	54	0		6	54	0		6	54	0		6	54	0		6	54	0		6	54	0		6	54
6	55	0		6	55	0		6	55	0		6	55	0		6	55	0		6	55	0		6	55
6	56	0		6	56	0		6	56	0		6	56	0		6	56	0		6	56	0		6	56
6	57	0		6	57	0		6	57	0		6	57	0		6	57	0		6	57	0		6	57
6	58	0		6	58	0		6	58	0		6	58	0		6	58	0		6	58	0		6	58
6	59	0		6	59	0		6	59	0		6	59	0		6	59	1		6	59	0		6	59
6	60	0		6	60	0		6	60	0		6	60	0		6	60	0		6	60	0		6	60
6	61	0		6	61	0		6	61	0		6	61	0		6	61	2		6	61	0		6	61
6	62	0		6	62	0		6	62	0		6	62	0		6	62	2		6	62	0		6	62
6	63	1		6	63	0		6	63	0		6	63	0		6	63	0		6	63	0		6	63
6	64	0		6	64	0		6	64	1		6	64	0		6	64	0		6	64	0		6	64
6	65	0		6	65	0		6	65	0		6	65	1		6	65	0		6	65	0		6	65
6	66	0		6	66	0		6	66	0		6	66	0		6	66	0		6	66	0		6	66
6	67	0		6	67	1		6	67	0		6	67	0		6	67	0		6	67	0		6	67
6	68	0		6	68	0		6	68	0		6	68	0		6	68	0		6	68	0		6	68
6	69	0		6	69	2		6	69	0		6	69	0		6	69	0		6	69	0		6	69
6	70	0		6	70	0		6	70	0		6	70	0		6	70	1		6	70	0		6	70
6	71	0		6	71	0		6	71	0		6	71	0		6	71	1		6	71	0		6	71
6	72	0		6	72	0		6	72	0		6	72	1		6	72	1		6	72	0		6	72
6	73	0		6	73	0		6	73	0		6	73	0		6	73	0		6	73	0		6	73
6	74	0		6	74	0		6	74	0		6	74	0		6	74	0		6	74	0		6	74
6	75	0		6	75	0		6	75	0		6	75	0		6	75	0		6	75	0		6	75
6	76	0		6	76	1		6	76	0		6	76	0		6	76	0		6	76	0		6	76
6	77	0		6	77	0		6	77	0		6	77	0		6	77	0		6	77	0		6	77
6	78	1		6	78	0		6	78	1		6	78	0		6	78	1		6	78	0		6	78
6	79	0		6	79	0		6	79	0		6	79	0		6	79	1		6	79	0		6	79
6	80	0		6	80	0		6	80	0		6	80	0		6	80	0		6	80	0		6	80
6	81	0		6	81	1		6	81	0		6	81	1		6	81	1		6	81	0		6	81
6	82	0		6	82	1		6	82	0		6	82	0		6	82	0		6	82	0		6	82
6	83	0		6	83	0		6	83	0		6	83	0		6	83	0		6	83	0		6	83
6	84	0		6	84	0		6	84	0		6	84	0		6	84	1		6	84	0		6	84
6	85	0		6	85	0		6	85	0		6	85	0		6	85	0		6	85	0		6	85
6	86	0		6	86	1		6	86	0		6	86	0		6	86	0		6	86	0		6	86
6	87	0		6	87	0		6	87	1		6	87	0		6	87	0		6	87	0		6	87
6	88	0		6	88	0		6	88	0		6	88	0		6	88	1		6	88	0		6	88
6	89	0		6	89	0		6	89	0		6	89	0		6	89	0		6	89	0		6	89
6	90	0		6	90	0		6	90	0		6	90	0		6	90	0		6	90	0		6	90
6	91	0		6	91	0		6	91	1		6	91	0		6	91	0		6	91	0		6	91
6	92	0		6	92	0		6	92	0		6	92	0		6	92	0		6	92	0		6	92
6	93	1		6	93	0		6	93	1		6	93	0		6	93	1		6	93	0		6	93
6	94	0		6	94	0		6	94	2		6	94	0		6	94	0		6	94	0		6	94
6	95	0		6	95	0		6	95	0		6	95	0		6	95	0		6	95	0		6	95
6	96	1		6	96	0		6	96	2		6	96	0		6	96	2		6	96	0		6	96
6	97	0		6	97	0		6	97	3		6	97	0		6	97	1		6	97	0		6	97
6	98	0		6	98	1		6	98	1		6	98	0		6	98	1		6	98	0		6	98
6	99	0		6	99	0		6	99	1		6	99	0		6	99	1		6	99	0		6	99
6	100	0		6	100	0		6	100	0		6	100	0		6	100	1		6	100	0		6	100
6	101	0		6	101	0		6	101	1		6	101	0		6	101	1		6	101	0		6	101
6	102	0		6	102	0		6	102	0		6	102	0		6	102	0		6	102	0		6	102
6	103	0		6	103	0		6	103	0		6	103	0		6	103	0		6	103	0		6	103
6	104	0		6	104	1		6	104	0		6	104	1		6	104	1		6	104	0		6	104
6	105	0		6	105	0		6	105	1		6	105	2		6	105	1		6	105	0		6	105
6	106	0		6	106	0		6	106	1		6	106	0		6	106	0		6	106	0		6	106
6	107	0		6	107	0		6	107	1		6	107	1		6	107	0		6	107	0		6	107
6	108	0		6	108	0		6	108	0		6	108	1		6	108	0		6	108	0		6	108
6	109	1		6	109	0		6	109	0		6	109	0		6	109	0		6	109	0		6	109
6	110	0		6	110	0		6	110	0		6	110	0		6	110	2		6	110	0		6	110
6	111	1		6	111	0		6	111	0		6	111	0		6	111	2		6	111	0		6	111
6	112	0		6	112	0		6	112	0		6	112	0		6	112	0		6	112	0		6	112
6	113	0		6	113	0		6	113	0		6	113	0		6	113	0		6	113	0		6	113
6	114	0		6	114	1		6	114	0		6	114	0		6	114	2		6	114	0		6	114
6	115	0		6	115	0		6	115	0		6	115	0		6	115	0		6	115	0		6	115
6	116	0		6	116	0		6	116	1		6	116	1		6	116	0		6	116	0		6	116
6	117	0		6	117	1		6	117	1		6	117	0		6	117	0		6	117	0		6	117
6	118	0		6	118	0		6	118	0		6	118	0		6	118	1		6	118	0		6	118
6	119	0		6	119	0		6	119	1		6	119	0		6	119	1		6	119	1		6	119
6	120	0		6	120	1		6	120	1		6	120	0		6	120	0		6	120	0		6	120
6	121	1		6	121	0		6	121	0		6	121	0		6	121	2		6	121	0		6	121
6	122	0		6	122	0		6	122	0		6	122	0		6	122	0		6	122	0		6	122
6	123	0		6	123	1		6	123	0		6	123	0		6	123	1		6	123	0		6	123
6	124	0		6	124	0		6	124	0		6	124	0		6	124	2		6	124	0		6	124
6	125	0		6	125	0		6	125	0		6	125	0		6	125	1		6	125	0		6	125
6	126	0		6	126	0		6	126	1		6	126	0		6	126	0		6	126	0		6	126
6	127	1		6	127	0		6	127	0		6	127	1		6	127	0		6	127	0		6	127
6	128	0		6	128	0		6	128	0		6	128	0		6	128	1		6	128	0		6	128
6	129	0		6	129	0		6	129	1		6	129	0		6	129	1		6	129	0		6	129
6	130	0		6	130	0		6	130	0		6	130	1		6	130	1		6	130	0		6	130
6	131	0		6	131	1		6	131	0		6	131	0		6	131	1		6	131	0		6	131
6	132	1		6	132	0		6	132	1		6	132	0		6	132	2		6	132	0		6	132
6	133	2		6	133	0		6	133	0		6	133	0		6	133	0		6	133	0		6	133
6	134	0		6	134	0		6	134	0		6	134	0		6	134	0		6	134	0		6	134
6	135	0		6	135	0		6	135	1		6	135	0		6	135	4		6	135	0		6	135
6	136	1		6	136	0		6	136	0		6	136	0		6	136	0		6	136	0		6	136
6	137	0		6	137	0		6	137	0		6	137	0		6	137	1		6	137	0		6	137
6	138	0		6	138	0		6	138	0		6	138	0		6	138	1		6	138	0		6	138
6	139	0		6	139	0		6	139	0		6	139	0		6	139	1		6	139	0		6	139
6	140	0		6	140	0		6	140	0		6	140	0		6	140	0		6	140	0		6	140
6	141	0		6	141	0		6	141	0		6	141	0		6	141	2		6	141	0		6	141
6	142	0		6	142	0		6	142	0		6	142	1		6	142	0		6	142	0		6	142
6	143	0		6	143	1		6	143	0		6	143	0		6	143	1		6	143	0		6	143
6	144	0		6	144	1		6	144	0		6	144	0		6	144	0		6	144	0		6	144
6	145	0		6	145	1		6	145	0		6	145	0		6	145	1		6	145	0		6	145
6	146	0		6	146	0		6	146	0		6	146	0		6	146	0		6	146	0		6	146
6	147	0		6	147	1		6	147	0		6	147	0		6	147	0		6	147	0		6	147
6	148	1		6	148	0		6	148	0		6	148	0		6	148	2		6	148	0		6	148
6	149	1		6	149	1		6	149	1		6	149	0		6	149	1		6	149	0		6	149
6	150	0		6	150	0		6	150	1		6	150	0		6	150	1		6	150	0		6	150
6	151	0		6	151	1		6	151	0		6	151	1		6	151	0		6	151	0		6	151
6	152	0		6	152	0		6	152	0		6	152	0		6	152	0		6	152	0		6	152
6	153	0		6	153	0		6	153	0		6	153	1		6	153	0		6	153	0		6	153
6	154	1		6	154	1		6	154	0		6	154	0		6	154	0		6	154	0		6	154
6	155	1		6	155	2		6	155	0		6	155	1		6	155	1		6	155	0		6	155
6	156	0		6	156	0		6	156	0		6	156	1		6	156	2		6	156	0		6	156
6	157	1		6	157	1		6	157	0		6	157	0		6	157	2		6	157	0		6	157
6	158	0		6	158	0		6	158	0		6	158	0		6	158	2		6	158	0		6	158
6	159	1		6	159	2		6	159	0		6	159	0		6	159	1		6	159	0		6	159
6	160	2		6	160	2		6	160	1		6	160	1		6	160	2		6	160	0		6	160
6	161	1		6	161	2		6	161	2		6	161	3		6	161	3		6	161	0		6	161
6	162	0		6	162	0		6	162	1		6	162	0		6	162	3		6	162	0		6	162
6	163	1		6	163	1		6	163	0		6	163	0		6	163	3		6	163	0		6	163
6	164	0		6	164	1		6	164	2		6	164	1		6	164	3		6	164	1		6	164
6	165	1		6	165	2		6	165	2		6	165	0		6	165	2		6	165	0		6	165
6	166	1		6	166	1		6	166	1		6	166	1		6	166	2		6	166	1		6	166
6	167	1		6	167	1		6	167	0		6	167	2		6	167	2		6	167	0		6	167
6	168	1		6	168	1		6	168	1		6	168	2		6	168	2		6	168	0		6	168
6	169	0		6	169	0		6	169	0		6	169	1		6	169	0		6	169	1		6	169
6	170	0		6	170	0		6	170	2		6	170	1		6	170	1		6	170	0		6	170
6	171	3		6	171	0		6	171	2		6	171	0		6	171	1		6	171	0		6	171
6	172	1		6	172	1		6	172	0		6	172	1		6	172	0		6	172	0		6	172
6	173	2		6	173	1		6	173	2		6	173	3		6	173	2		6	173	0		6	173
6	174	1		6	174	0		6	174	1		6	174	1		6	174	1		6	174	0		6	174
6	175	0		6	175	0		6	175	1		6	175	1		6	175	1		6	175	0		6	175
6	176	3		6	176	1		6	176	1		6	176	1		6	176	1		6	176	1		6	176
6	177	4		6	177	0		6	177	0		6	177	3		6	177	0		6	177	0		6	177
6	178	1		6	178	3		6	178	0		6	178	5		6	178	2		6	178	2		6	178
6	179	2		6	179	1		6	179	0		6	179	3		6	179	0		6	179	2		6	179
6	180	1		6	180	0		6	180	0		6	180	4		6	180	1		6	180	0		6	180
6	181	0		6	181	4		6	181	0		6	181	2		6	181	1		6	181	0		6	181
6	182	2		6	182	0		6	182	0		6	182	3		6	182	1		6	182	1		6	182
6	183	1		6	183	2		6	183	2		6	183	0		6	183	0		6	183	1		6	183
6	184	0		6	184	0		6	184	0		6	184	3		6	184	1		6	184	2		6	184
6	185	3		6	185	1		6	185	1		6	185	2		6	185	2		6	185	1		6	185
6	186	2		6	186	6		6	186	3		6	186	2		6	186	0		6	186	0		6	186
6	187	2		6	187	3		6	187	5		6	187	6		6	187	0		6	187	0		6	187
6	188	4		6	188	2		6	188	3		6	188	2		6	188	0		6	188	1		6	188
6	189	2		6	189	7		6	189	0		6	189	2		6	189	1		6	189	2		6	189
6	190	1		6	190	4		6	190	2		6	190	8		6	190	0		6	190	0		6	190
6	191	0		6	191	5		6	191	1		6	191	4		6	191	1		6	191	1		6	191
6	192	3		6	192	3		6	192	1		6	192	7		6	192	0		6	192	0		6	192
6	193	3		6	193	3		6	193	2		6	193	6		6	193	0		6	193	0		6	193
6	194	1		6	194	5		6	194	3		6	194	9		6	194	1		6	194	1		6	194
6	195	2		6	195	6		6	195	5		6	195	10		6	195	0		6	195	0		6	195
6	196	3		6	196	6		6	196	2		6	196	5		6	196	1		6	196	2		6	196
6	197	6		6	197	3		6	197	1		6	197	9		6	197	3		6	197	0		6	197
6	198	1		6	198	4		6	198	3		6	198	7		6	198	0		6	198	2		6	198
6	199	5		6	199	4		6	199	1		6	199	3		6	199	0		6	199	3		6	199
6	200	3		6	200	4		6	200	1		6	200	9		6	200	1		6	200	1		6	200
6	201	4		6	201	5		6	201	1		6	201	11		6	201	1		6	201	2		6	201
6	202	4		6	202	8		6	202	3		6	202	11		6	202	1		6	202	3		6	202
6	203	2		6	203	4		6	203	2		6	203	7		6	203	3		6	203	4		6	203
6	204	2		6	204	8		6	204	5		6	204	9		6	204	2		6	204	0		6	204
6	205	2		6	205	12		6	205	5		6	205	11		6	205	4		6	205	1		6	205
6	206	4		6	206	20		6	206	3		6	206	13		6	206	3		6	206	3		6	206
6	207	5		6	207	15		6	207	1		6	207	17		6	207	0		6	207	3		6	207
6	208	4		6	208	16		6	208	2		6	208	6		6	208	3		6	208	5		6	208
6	209	8		6	209	10		6	209	5		6	209	8		6	209	2		6	209	5		6	209
6	210	3		6	210	7		6	210	6		6	210	14		6	210	2		6	210	2		6	210
6	211	6		6	211	15		6	211	7		6	211	15		6	211	5		6	211	4		6	211
6	212	10		6	212	14		6	212	7		6	212	10		6	212	5		6	212	4		6	212
6	213	12		6	213	16		6	213	9		6	213	15		6	213	9		6	213	5		6	213
6	214	9		6	214	20		6	214	6		6	214	22		6	214	6		6	214	4		6	214
6	215	9		6	215	17		6	215	5		6	215	21		6	215	8		6	215	7		6	215
6	216	12		6	216	13		6	216	9		6	216	15		6	216	7		6	216	12		6	216
6	217	10		6	217	15		6	217	5		6	217	18		6	217	10		6	217	9		6	217
6	218	19		6	218	27		6	218	5		6	218	17		6	218	7		6	218	5		6	218
6	219	8		6	219	14		6	219	2		6	219	22		6	219	9		6	219	11		6	219
6	220	21		6	220	23		6	220	9		6	220	26		6	220	7		6	220	15		6	220
6	221	21		6	221	22		6	221	3		6	221	21		6	221	9		6	221	17		6	221
6	222	19		6	222	35		6	222	8		6	222	33		6	222	11		6	222	12		6	222
6	223	27		6	223	25		6	223	9		6	223	32		6	223	12		6	223	23		6	223
6	224	22		6	224	24		6	224	8		6	224	42		6	224	10		6	224	20		6	224
6	225	34		6	225	36		6	225	13		6	225	49		6	225	12		6	225	25		6	225
6	226	34		6	226	39		6	226	10		6	226	43		6	226	11		6	226	26		6	226
6	227	40		6	227	31		6	227	8		6	227	49		6	227	19		6	227	37		6	227
6	228	55		6	228	46		6	228	10		6	228	41		6	228	18		6	228	23		6	228
6	229	43		6	229	38		6	229	8		6	229	50		6	229	18		6	229	39		6	229
6	230	39		6	230	60		6	230	9		6	230	61		6	230	19		6	230	34		6	230
6	231	73		6	231	58		6	231	12		6	231	49		6	231	31		6	231	35		6	231
6	232	66		6	232	75		6	232	11		6	232	65		6	232	32		6	232	50		6	232
6	233	78		6	233	85		6	233	18		6	233	72		6	233	28		6	233	51		6	233
6	234	92		6	234	94		6	234	29		6	234	85		6	234	35		6	234	64		6	234
6	235	104		6	235	98		6	235	25		6	235	107		6	235	43		6	235	65		6	235
6	236	101		6	236	139		6	236	30		6	236	98		6	236	48		6	236	64		6	236
6	237	136		6	237	147		6	237	35		6	237	135		6	237	48		6	237	68		6	237
6	238	136		6	238	191		6	238	48		6	238	118		6	238	73		6	238	82		6	238
6	239	124		6	239	152		6	239	45		6	239	168		6	239	57		6	239	56		6	239
6	240	54		6	240	64		6	240	27		6	240	41		6	240	17		6	240	14		6	240
6	241	64		6	241	79		6	241	24		6	241	30		6	241	29		6	241	25		6	241
6	242	57		6	242	84		6	242	23		6	242	40		6	242	31		6	242	30		6	242
6	243	85		6	243	93		6	243	26		6	243	41		6	243	25		6	243	33		6	243
6	244	103		6	244	90		6	244	35		6	244	44		6	244	28		6	244	26		6	244
6	245	112		6	245	97		6	245	58		6	245	42		6	245	38		6	245	36		6	245
6	246	137		6	246	125		6	246	49		6	246	56		6	246	47		6	246	35		6	246
6	247	158		6	247	166		6	247	61		6	247	50		6	247	35		6	247	34		6	247
6	248	194		6	248	176		6	248	70		6	248	58		6	248	50		6	248	51		6	248
6	249	251		6	249	231		6	249	102		6	249	87		6	249	55		6	249	55		6	249
6	250	264		6	250	274		6	250	106		6	250	76		6	250	63		6	250	56		6	250
6	251	301		6	251	248		6	251	88		6	251	78		6	251	51		6	251	54		6	251
6	252	312		6	252	226		6	252	106		6	252	73		6	252	48		6	252	72		6	252
6	253	326		6	253	193		6	253	93		6	253	74		6	253	33		6	253	62		6	253
6	254	344		6	254	177		6	254	71		6	254	60		6	254	26		6	254	57		6	254
6	255	252		6	255	175		6	255	76		6	255	76		6	255	24		6	255	59		6	255
7	0	0		7	0	0		7	0	0		7	0	0		7	0	0		7	0	0		7	0		New
7	1	0		7	1	0		7	1	0		7	1	0		7	1	0		7	1	0		7	1
7	2	0		7	2	0		7	2	0		7	2	0		7	2	0		7	2	0		7	2
7	3	0		7	3	0		7	3	0		7	3	0		7	3	0		7	3	0		7	3
7	4	0		7	4	0		7	4	0		7	4	0		7	4	0		7	4	0		7	4
7	5	0		7	5	0		7	5	0		7	5	0		7	5	0		7	5	0		7	5
7	6	0		7	6	0		7	6	0		7	6	0		7	6	0		7	6	0		7	6
7	7	0		7	7	0		7	7	0		7	7	0		7	7	0		7	7	0		7	7
7	8	0		7	8	0		7	8	0		7	8	0		7	8	0		7	8	0		7	8
7	9	0		7	9	0		7	9	0		7	9	0		7	9	0		7	9	0		7	9
7	10	0		7	10	0		7	10	0		7	10	0		7	10	0		7	10	0		7	10
7	11	0		7	11	0		7	11	0		7	11	0		7	11	1		7	11	0		7	11
7	12	0		7	12	0		7	12	0		7	12	0		7	12	0		7	12	0		7	12
7	13	0		7	13	0		7	13	0		7	13	0		7	13	0		7	13	0		7	13
7	14	0		7	14	0		7	14	0		7	14	0		7	14	1		7	14	0		7	14
7	15	0		7	15	0		7	15	0		7	15	0		7	15	0		7	15	0		7	15
7	16	0		7	16	0		7	16	0		7	16	0		7	16	0		7	16	0		7	16
7	17	0		7	17	0		7	17	0		7	17	0		7	17	1		7	17	0		7	17
7	18	0		7	18	0		7	18	0		7	18	0		7	18	0		7	18	0		7	18
7	19	0		7	19	0		7	19	0		7	19	0		7	19	0		7	19	0		7	19
7	20	0		7	20	0		7	20	0		7	20	0		7	20	1		7	20	0		7	20
7	21	0		7	21	0		7	21	0		7	21	0		7	21	0		7	21	0		7	21
7	22	0		7	22	0		7	22	0		7	22	0		7	22	0		7	22	0		7	22
7	23	0		7	23	0		7	23	0		7	23	0		7	23	0		7	23	0		7	23
7	24	0		7	24	0		7	24	0		7	24	0		7	24	0		7	24	0		7	24
7	25	1		7	25	0		7	25	0		7	25	0		7	25	0		7	25	0		7	25
7	26	0		7	26	0		7	26	0		7	26	0		7	26	0		7	26	0		7	26
7	27	0		7	27	0		7	27	0		7	27	0		7	27	0		7	27	0		7	27
7	28	0		7	28	1		7	28	0		7	28	0		7	28	0		7	28	0		7	28
7	29	0		7	29	0		7	29	0		7	29	0		7	29	0		7	29	0		7	29
7	30	0		7	30	0		7	30	0		7	30	0		7	30	3		7	30	0		7	30
7	31	0		7	31	0		7	31	0		7	31	0		7	31	2		7	31	0		7	31
7	32	0		7	32	0		7	32	0		7	32	0		7	32	1		7	32	0		7	32
7	33	0		7	33	0		7	33	0		7	33	0		7	33	0		7	33	0		7	33
7	34	0		7	34	1		7	34	0		7	34	0		7	34	0		7	34	0		7	34
7	35	0		7	35	3		7	35	0		7	35	0		7	35	1		7	35	0		7	35
7	36	0		7	36	0		7	36	0		7	36	0		7	36	1		7	36	0		7	36
7	37	0		7	37	0		7	37	0		7	37	0		7	37	1		7	37	0		7	37
7	38	0		7	38	0		7	38	0		7	38	0		7	38	0		7	38	0		7	38
7	39	0		7	39	0		7	39	1		7	39	0		7	39	0		7	39	0		7	39
7	40	0		7	40	0		7	40	0		7	40	0		7	40	0		7	40	0		7	40
7	41	0		7	41	0		7	41	0		7	41	0		7	41	1		7	41	0		7	41
7	42	0		7	42	1		7	42	0		7	42	0		7	42	1		7	42	0		7	42
7	43	0		7	43	0		7	43	0		7	43	0		7	43	0		7	43	0		7	43
7	44	0		7	44	1		7	44	0		7	44	0		7	44	0		7	44	0		7	44
7	45	0		7	45	0		7	45	0		7	45	0		7	45	2		7	45	0		7	45
7	46	0		7	46	0		7	46	0		7	46	0		7	46	0		7	46	0		7	46
7	47	0		7	47	0		7	47	0		7	47	0		7	47	0		7	47	0		7	47
7	48	0		7	48	1		7	48	0		7	48	0		7	48	1		7	48	0		7	48
7	49	0		7	49	1		7	49	0		7	49	0		7	49	0		7	49	0		7	49
7	50	0		7	50	0		7	50	0		7	50	0		7	50	0		7	50	0		7	50
7	51	0		7	51	0		7	51	0		7	51	0		7	51	0		7	51	0		7	51
7	52	0		7	52	1		7	52	0		7	52	0		7	52	0		7	52	0		7	52
7	53	0		7	53	1		7	53	0		7	53	0		7	53	0		7	53	0		7	53
7	54	0		7	54	0		7	54	0		7	54	0		7	54	0		7	54	0		7	54
7	55	0		7	55	0		7	55	0		7	55	0		7	55	0		7	55	0		7	55
7	56	0		7	56	0		7	56	0		7	56	0		7	56	0		7	56	0		7	56
7	57	0		7	57	0		7	57	1		7	57	0		7	57	1		7	57	0		7	57
7	58	0		7	58	0		7	58	0		7	58	0		7	58	0		7	58	0		7	58
7	59	0		7	59	1		7	59	0		7	59	0		7	59	1		7	59	0		7	59
7	60	0		7	60	0		7	60	0		7	60	0		7	60	0		7	60	0		7	60
7	61	0		7	61	0		7	61	0		7	61	0		7	61	1		7	61	0		7	61
7	62	0		7	62	0		7	62	0		7	62	0		7	62	0		7	62	0		7	62
7	63	0		7	63	0		7	63	0		7	63	0		7	63	1		7	63	0		7	63
7	64	0		7	64	0		7	64	0		7	64	0		7	64	1		7	64	0		7	64
7	65	0		7	65	1		7	65	1		7	65	0		7	65	1		7	65	0		7	65
7	66	0		7	66	0		7	66	0		7	66	0		7	66	0		7	66	0		7	66
7	67	0		7	67	0		7	67	0		7	67	0		7	67	0		7	67	0		7	67
7	68	0		7	68	0		7	68	0		7	68	0		7	68	1		7	68	0		7	68
7	69	0		7	69	1		7	69	0		7	69	0		7	69	1		7	69	0		7	69
7	70	0		7	70	1		7	70	0		7	70	0		7	70	0		7	70	0		7	70
7	71	0		7	71	0		7	71	0		7	71	0		7	71	0		7	71	0		7	71
7	72	0		7	72	0		7	72	1		7	72	0		7	72	1		7	72	0		7	72
7	73	0		7	73	0		7	73	0		7	73	1		7	73	2		7	73	0		7	73
7	74	0		7	74	1		7	74	0		7	74	0		7	74	1		7	74	0		7	74
7	75	0		7	75	0		7	75	0		7	75	0		7	75	0		7	75	0		7	75
7	76	0		7	76	0		7	76	0		7	76	0		7	76	0		7	76	0		7	76
7	77	0		7	77	0		7	77	0		7	77	0		7	77	1		7	77	0		7	77
7	78	0		7	78	0		7	78	0		7	78	0		7	78	0		7	78	0		7	78
7	79	0		7	79	0		7	79	0		7	79	0		7	79	0		7	79	0		7	79
7	80	0		7	80	0		7	80	0		7	80	0		7	80	0		7	80	0		7	80
7	81	0		7	81	1		7	81	0		7	81	1		7	81	0		7	81	0		7	81
7	82	0		7	82	0		7	82	0		7	82	0		7	82	0		7	82	0		7	82
7	83	0		7	83	0		7	83	0		7	83	1		7	83	2		7	83	0		7	83
7	84	0		7	84	0		7	84	0		7	84	0		7	84	0		7	84	0		7	84
7	85	0		7	85	0		7	85	0		7	85	0		7	85	0		7	85	0		7	85
7	86	0		7	86	0		7	86	0		7	86	0		7	86	0		7	86	0		7	86
7	87	0		7	87	0		7	87	0		7	87	1		7	87	0		7	87	0		7	87
7	88	0		7	88	0		7	88	1		7	88	0		7	88	0		7	88	0		7	88
7	89	0		7	89	1		7	89	1		7	89	0		7	89	0		7	89	0		7	89
7	90	0		7	90	0		7	90	1		7	90	0		7	90	0		7	90	0		7	90
7	91	0		7	91	0		7	91	0		7	91	0		7	91	1		7	91	0		7	91
7	92	0		7	92	0		7	92	0		7	92	0		7	92	0		7	92	0		7	92
7	93	0		7	93	0		7	93	0		7	93	0		7	93	1		7	93	0		7	93
7	94	1		7	94	0		7	94	3		7	94	0		7	94	0		7	94	0		7	94
7	95	0		7	95	1		7	95	0		7	95	0		7	95	3		7	95	0		7	95
7	96	0		7	96	0		7	96	0		7	96	0		7	96	3		7	96	0		7	96
7	97	0		7	97	0		7	97	0		7	97	2		7	97	3		7	97	0		7	97
7	98	0		7	98	0		7	98	1		7	98	0		7	98	1		7	98	0		7	98
7	99	0		7	99	0		7	99	0		7	99	0		7	99	0		7	99	0		7	99
7	100	0		7	100	0		7	100	0		7	100	0		7	100	1		7	100	0		7	100
7	101	0		7	101	1		7	101	1		7	101	0		7	101	2		7	101	0		7	101
7	102	0		7	102	0		7	102	0		7	102	0		7	102	1		7	102	0		7	102
7	103	0		7	103	0		7	103	0		7	103	0		7	103	0		7	103	0		7	103
7	104	0		7	104	0		7	104	0		7	104	0		7	104	1		7	104	0		7	104
7	105	0		7	105	0		7	105	0		7	105	0		7	105	0		7	105	0		7	105
7	106	1		7	106	0		7	106	0		7	106	0		7	106	0		7	106	0		7	106
7	107	0		7	107	0		7	107	0		7	107	0		7	107	0		7	107	0		7	107
7	108	0		7	108	0		7	108	0		7	108	0		7	108	1		7	108	0		7	108
7	109	0		7	109	0		7	109	0		7	109	1		7	109	1		7	109	0		7	109
7	110	0		7	110	1		7	110	0		7	110	0		7	110	1		7	110	0		7	110
7	111	0		7	111	0		7	111	0		7	111	0		7	111	0		7	111	0		7	111
7	112	0		7	112	0		7	112	0		7	112	0		7	112	1		7	112	0		7	112
7	113	0		7	113	0		7	113	0		7	113	1		7	113	0		7	113	0		7	113
7	114	0		7	114	0		7	114	0		7	114	0		7	114	0		7	114	0		7	114
7	115	0		7	115	0		7	115	1		7	115	0		7	115	0		7	115	0		7	115
7	116	0		7	116	0		7	116	0		7	116	0		7	116	1		7	116	1		7	116
7	117	0		7	117	0		7	117	0		7	117	0		7	117	0		7	117	0		7	117
7	118	0		7	118	0		7	118	0		7	118	0		7	118	0		7	118	0		7	118
7	119	0		7	119	0		7	119	0		7	119	0		7	119	0		7	119	0		7	119
7	120	0		7	120	0		7	120	0		7	120	0		7	120	2		7	120	0		7	120
7	121	1		7	121	1		7	121	0		7	121	0		7	121	0		7	121	0		7	121
7	122	0		7	122	0		7	122	1		7	122	0		7	122	1		7	122	0		7	122
7	123	0		7	123	0		7	123	0		7	123	0		7	123	0		7	123	0		7	123
7	124	0		7	124	1		7	124	0		7	124	0		7	124	0		7	124	0		7	124
7	125	0		7	125	0		7	125	0		7	125	0		7	125	0		7	125	0		7	125
7	126	0		7	126	0		7	126	0		7	126	0		7	126	0		7	126	0		7	126
7	127	0		7	127	0		7	127	0		7	127	0		7	127	0		7	127	0		7	127
7	128	1		7	128	0		7	128	1		7	128	1		7	128	1		7	128	0		7	128
7	129	1		7	129	1		7	129	0		7	129	0		7	129	0		7	129	0		7	129
7	130	1		7	130	1		7	130	0		7	130	0		7	130	1		7	130	0		7	130
7	131	0		7	131	0		7	131	0		7	131	0		7	131	0		7	131	0		7	131
7	132	2		7	132	0		7	132	0		7	132	0		7	132	0		7	132	0		7	132
7	133	0		7	133	0		7	133	0		7	133	0		7	133	0		7	133	0		7	133
7	134	1		7	134	0		7	134	1		7	134	0		7	134	0		7	134	0		7	134
7	135	0		7	135	0		7	135	1		7	135	0		7	135	1		7	135	0		7	135
7	136	0		7	136	0		7	136	0		7	136	0		7	136	0		7	136	0		7	136
7	137	0		7	137	1		7	137	0		7	137	0		7	137	1		7	137	0		7	137
7	138	1		7	138	0		7	138	0		7	138	0		7	138	1		7	138	0		7	138
7	139	0		7	139	2		7	139	0		7	139	0		7	139	2		7	139	0		7	139
7	140	0		7	140	0		7	140	0		7	140	1		7	140	0		7	140	0		7	140
7	141	0		7	141	1		7	141	0		7	141	0		7	141	0		7	141	0		7	141
7	142	1		7	142	0		7	142	1		7	142	0		7	142	0		7	142	0		7	142
7	143	0		7	143	0		7	143	1		7	143	0		7	143	0		7	143	0		7	143
7	144	0		7	144	0		7	144	0		7	144	1		7	144	1		7	144	0		7	144
7	145	1		7	145	1		7	145	0		7	145	0		7	145	0		7	145	0		7	145
7	146	0		7	146	2		7	146	0		7	146	0		7	146	0		7	146	0		7	146
7	147	2		7	147	1		7	147	0		7	147	1		7	147	0		7	147	0		7	147
7	148	0		7	148	0		7	148	1		7	148	1		7	148	1		7	148	0		7	148
7	149	1		7	149	0		7	149	0		7	149	0		7	149	0		7	149	0		7	149
7	150	2		7	150	1		7	150	1		7	150	0		7	150	0		7	150	0		7	150
7	151	0		7	151	0		7	151	0		7	151	0		7	151	0		7	151	0		7	151
7	152	1		7	152	0		7	152	0		7	152	0		7	152	0		7	152	0		7	152
7	153	0		7	153	1		7	153	0		7	153	0		7	153	0		7	153	0		7	153
7	154	0		7	154	1		7	154	1		7	154	1		7	154	0		7	154	0		7	154
7	155	2		7	155	0		7	155	0		7	155	1		7	155	0		7	155	0		7	155
7	156	0		7	156	0		7	156	0		7	156	0		7	156	0		7	156	0		7	156
7	157	0		7	157	1		7	157	0		7	157	1		7	157	1		7	157	0		7	157
7	158	2		7	158	0		7	158	1		7	158	1		7	158	0		7	158	0		7	158
7	159	0		7	159	1		7	159	0		7	159	0		7	159	1		7	159	0		7	159
7	160	2		7	160	1		7	160	2		7	160	0		7	160	1		7	160	0		7	160
7	161	3		7	161	1		7	161	0		7	161	1		7	161	0		7	161	0		7	161
7	162	0		7	162	0		7	162	1		7	162	0		7	162	0		7	162	0		7	162
7	163	0		7	163	1		7	163	0		7	163	1		7	163	0		7	163	0		7	163
7	164	0		7	164	0		7	164	1		7	164	1		7	164	0		7	164	0		7	164
7	165	0		7	165	1		7	165	1		7	165	3		7	165	0		7	165	0		7	165
7	166	0		7	166	0		7	166	0		7	166	0		7	166	0		7	166	1		7	166
7	167	0		7	167	0		7	167	0		7	167	1		7	167	0		7	167	0		7	167
7	168	1		7	168	0		7	168	1		7	168	2		7	168	1		7	168	1		7	168
7	169	0		7	169	1		7	169	1		7	169	0		7	169	0		7	169	1		7	169
7	170	1		7	170	0		7	170	3		7	170	0		7	170	0		7	170	1		7	170
7	171	2		7	171	0		7	171	0		7	171	1		7	171	0		7	171	0		7	171
7	172	0		7	172	3		7	172	2		7	172	4		7	172	0		7	172	1		7	172
7	173	0		7	173	0		7	173	2		7	173	1		7	173	0		7	173	1		7	173
7	174	0		7	174	0		7	174	1		7	174	3		7	174	0		7	174	0		7	174
7	175	1		7	175	1		7	175	0		7	175	1		7	175	0		7	175	0		7	175
7	176	1		7	176	1		7	176	0		7	176	0		7	176	2		7	176	0		7	176
7	177	1		7	177	1		7	177	2		7	177	3		7	177	1		7	177	0		7	177
7	178	1		7	178	1		7	178	1		7	178	5		7	178	0		7	178	2		7	178
7	179	4		7	179	0		7	179	1		7	179	4		7	179	1		7	179	1		7	179
7	180	1		7	180	1		7	180	1		7	180	3		7	180	0		7	180	1		7	180
7	181	0		7	181	0		7	181	4		7	181	0		7	181	0		7	181	1		7	181
7	182	1		7	182	4		7	182	1		7	182	3		7	182	0		7	182	0		7	182
7	183	4		7	183	1		7	183	5		7	183	4		7	183	0		7	183	1		7	183
7	184	1		7	184	2		7	184	6		7	184	7		7	184	0		7	184	0		7	184
7	185	1		7	185	0		7	185	1		7	185	8		7	185	0		7	185	1		7	185
7	186	0		7	186	2		7	186	2		7	186	4		7	186	2		7	186	2		7	186
7	187	2		7	187	3		7	187	2		7	187	4		7	187	0		7	187	0		7	187
7	188	3		7	188	5		7	188	1		7	188	4		7	188	0		7	188	1		7	188
7	189	1		7	189	4		7	189	2		7	189	4		7	189	0		7	189	1		7	189
7	190	3		7	190	5		7	190	4		7	190	7		7	190	2		7	190	0		7	190
7	191	2		7	191	1		7	191	0		7	191	3		7	191	0		7	191	0		7	191
7	192	2		7	192	7		7	192	0		7	192	2		7	192	1		7	192	0		7	192
7	193	2		7	193	3		7	193	2		7	193	3		7	193	0		7	193	0		7	193
7	194	0		7	194	1		7	194	1		7	194	3		7	194	1		7	194	1		7	194
7	195	7		7	195	4		7	195	1		7	195	11		7	195	0		7	195	0		7	195
7	196	6		7	196	7		7	196	4		7	196	4		7	196	1		7	196	1		7	196
7	197	4		7	197	6		7	197	4		7	197	9		7	197	4		7	197	1		7	197
7	198	0		7	198	8		7	198	2		7	198	7		7	198	1		7	198	1		7	198
7	199	2		7	199	7		7	199	2		7	199	7		7	199	1		7	199	1		7	199
7	200	4		7	200	6		7	200	2		7	200	11		7	200	0		7	200	1		7	200
7	201	3		7	201	11		7	201	0		7	201	5		7	201	1		7	201	1		7	201
7	202	3		7	202	9		7	202	2		7	202	7		7	202	2		7	202	0		7	202
7	203	10		7	203	3		7	203	2		7	203	7		7	203	1		7	203	2		7	203
7	204	6		7	204	8		7	204	0		7	204	5		7	204	3		7	204	4		7	204
[truncated: 63,539 more rows]
[truncated: 236 more columns]

## Sheet: Suppl Fig. 2g
190414												190409												averaged 190414 and 190409
WT TSI pic14 (n=134)				WT TSI pic13 (n=113)				WT TSI pic12 (n=40)				WT TSI 110 (n=122)				WT TSI pic13 (n=50)				WT TSI pic11 (n=55)										x
x	y	count		x	y	count		x	y	count		x	y	count		x	y	count		x	y	count		x	y	count	New			0	1	2	3	4	5	6	7	8	9	10	11	12	13	14	15	16	17	18	19
0	0	0		0	0	0		0	0	0		0	0	0		0	0	0		0	0	0		0	0		New	y	0	0	0	0.5	0.166667	0.333333	0	0	0	0	0	0	0	0	0	0	0	0	0	0	0
0	1	0		0	1	0		0	1	0		0	1	0		0	1	0		0	1	0		0	1				1	0	0.166667	0.166667	0	0	0	0	0	0	0	0	0	0	0	0	0	0	0	0	0
0	2	0		0	2	0		0	2	0		0	2	0		0	2	0		0	2	0		0	2				2	0	0	0	0	0	0	0	0	0	0	0	0	0	0	0	0	0	0	0	0
0	3	0		0	3	0		0	3	0		0	3	0		0	3	0		0	3	0		0	3				3	0	0.166667	0	0	0	0	0	0	0	0	0	0	0	0	0	0	0	0	0	0
0	4	0		0	4	0		0	4	0		0	4	0		0	4	0		0	4	0		0	4				4	0	0	0	0	0.166667	0	0	0	0	0	0	0	0	0	0	0	0	0	0	0
0	5	0		0	5	0		0	5	0		0	5	0		0	5	0		0	5	0		0	5				5	0	0	0	0	0	0	0	0	0	0	0	0	0	0	0	0	0	0	0	0
0	6	0		0	6	0		0	6	0		0	6	0		0	6	0		0	6	0		0	6				6	0	0	0	0	0	0	0	0	0	0	0	0	0	0	0	0	0	0	0	0
0	7	0		0	7	0		0	7	0		0	7	0		0	7	0		0	7	0		0	7				7	0	0	0	0	0	0	0	0	0	0	0	0	0	0	0	0	0	0	0	0
0	8	0		0	8	0		0	8	0		0	8	0		0	8	0		0	8	0		0	8				8	0	0	0	0	0.166667	0.166667	0	0	0	0	0	0	0	0	0	0	0	0	0	0
0	9	0		0	9	0		0	9	0		0	9	0		0	9	0		0	9	0		0	9				9	0	0	0	0	0	0	0	0	0	0	0	0	0	0	0	0	0	0	0	0
0	10	0		0	10	0		0	10	0		0	10	0		0	10	0		0	10	0		0	10				10	0	0	0	0	0	0	0	0	0	0	0	0	0	0	0	0	0	0	0	0
0	11	0		0	11	0		0	11	0		0	11	0		0	11	0		0	11	0		0	11				11	0	0	0	0	0	0	0	0	0	0	0	0	0	0	0	0	0	0	0	0
0	12	0		0	12	0		0	12	0		0	12	0		0	12	0		0	12	0		0	12				12	0	0	0	0	0	0	0	0	0	0	0	0	0	0	0	0	0	0	0	0
0	13	0		0	13	0		0	13	0		0	13	0		0	13	0		0	13	0		0	13				13	0	0.166667	0	0	0	0	0.166667	0	0	0	0	0	0	0	0	0	0	0	0	0
0	14	0		0	14	0		0	14	0		0	14	0		0	14	0		0	14	0		0	14				14	0	0.166667	0	0	0	0	0	0	0	0	0	0	0	0	0	0	0	0	0	0
0	15	0		0	15	0		0	15	0		0	15	0		0	15	0		0	15	0		0	15				15	0	0	0	0	0	0	0.166667	0	0	0	0	0	0	0	0	0	0	0	0	0
0	16	0		0	16	0		0	16	0		0	16	0		0	16	0		0	16	0		0	16				16	0	0	0	0	0	0	0	0	0	0	0	0	0	0	0	0	0	0	0	0
0	17	0		0	17	0		0	17	0		0	17	0		0	17	0		0	17	0		0	17				17	0	0	0.166667	0	0	0	0	0	0	0	0	0	0	0	0	0	0	0	0	0
0	18	0		0	18	0		0	18	0		0	18	0		0	18	0		0	18	0		0	18				18	0	0	0	0	0	0	0	0	0	0	0	0	0	0	0	0	0	0	0	0
0	19	0		0	19	0		0	19	0		0	19	0		0	19	0		0	19	0		0	19				19	0	0.166667	0	0	0	0	0	0	0	0	0	0	0	0	0	0	0	0	0	0
0	20	0		0	20	0		0	20	0		0	20	0		0	20	0		0	20	0		0	20				20	0	0.166667	0	0	0	0	0	0	0	0	0	0	0	0	0	0	0	0	0	0
0	21	0		0	21	0		0	21	0		0	21	0		0	21	0		0	21	0		0	21				21	0	0	0	0	0	0	0	0	0	0	0	0	0	0	0	0	0	0	0	0
0	22	0		0	22	0		0	22	0		0	22	0		0	22	0		0	22	0		0	22				22	0	0.166667	0	0	0	0	0	0	0	0	0	0	0	0	0	0	0	0	0	0
0	23	0		0	23	0		0	23	0		0	23	0		0	23	0		0	23	0		0	23				23	0	0	0	0	0	0	0	0	0	0	0	0	0	0	0	0	0	0	0	0
0	24	0		0	24	0		0	24	0		0	24	0		0	24	0		0	24	0		0	24				24	0	0.166667	0	0	0	0	0	0	0	0	0	0	0	0	0	0	0	0	0	0
0	25	0		0	25	0		0	25	0		0	25	0		0	25	0		0	25	0		0	25				25	0	0	0.166667	0	0	0	0	0	0	0	0	0	0	0	0	0	0	0	0	0
0	26	0		0	26	0		0	26	0		0	26	0		0	26	1		0	26	0		0	26				26	0.166667	0.166667	0	0	0	0	0	0	0	0	0	0	0	0	0	0	0	0	0	0
0	27	0		0	27	0		0	27	0		0	27	0		0	27	0		0	27	0		0	27				27	0	0	0.166667	0	0	0	0	0	0	0	0	0	0	0	0	0	0	0	0	0
0	28	0		0	28	0		0	28	0		0	28	0		0	28	0		0	28	0		0	28				28	0	0.166667	0.166667	0	0	0	0	0	0	0	0	0	0	0	0	0	0	0	0	0
0	29	0		0	29	0		0	29	0		0	29	0		0	29	0		0	29	0		0	29				29	0	0	0	0	0	0.166667	0	0	0	0	0	0	0	0	0	0	0	0	0	0
0	30	0		0	30	0		0	30	0		0	30	0		0	30	0		0	30	0		0	30				30	0	0	0	0	0	0	0.166667	0	0	0	0	0	0	0	0	0	0	0	0	0
0	31	0		0	31	0		0	31	0		0	31	0		0	31	0		0	31	0		0	31				31	0	0	0	0	0	0	0	0	0	0	0	0	0	0	0	0	0	0	0	0
0	32	0		0	32	0		0	32	0		0	32	0		0	32	0		0	32	0		0	32				32	0	0	0.166667	0	0	0	0	0.166667	0	0	0.166667	0	0	0	0	0	0	0	0	0
0	33	0		0	33	0		0	33	0		0	33	0		0	33	0		0	33	0		0	33				33	0	0.166667	0	0	0	0	0.166667	0	0	0	0	0	0	0	0	0	0	0	0	0
0	34	0		0	34	0		0	34	0		0	34	0		0	34	0		0	34	0		0	34				34	0	0	0	0.166667	0.166667	0	0.166667	0	0	0	0	0	0	0	0	0	0	0	0	0
0	35	0		0	35	0		0	35	0		0	35	0		0	35	0		0	35	0		0	35				35	0	0.166667	0	0.166667	0	0.166667	0	0	0	0	0	0	0	0	0	0	0	0	0	0
0	36	0		0	36	0		0	36	0		0	36	0		0	36	0		0	36	0		0	36				36	0	0	0	0.166667	0	0	0	0	0	0	0	0	0	0	0	0	0	0	0.166667	0
0	37	0		0	37	1		0	37	0		0	37	0		0	37	0		0	37	0		0	37				37	0.166667	0	0	0	0	0	0	0	0	0	0	0	0	0	0	0	0	0	0	0
0	38	0		0	38	0		0	38	0		0	38	0		0	38	0		0	38	0		0	38				38	0	0	0	0.333333	0	0	0	0	0	0	0	0	0	0	0	0	0	0	0	0
0	39	0		0	39	0		0	39	0		0	39	0		0	39	0		0	39	0		0	39				39	0	0.166667	0	0.166667	0.166667	0	0	0	0	0	0	0	0	0	0	0	0	0	0	0
0	40	0		0	40	0		0	40	0		0	40	0		0	40	0		0	40	0		0	40				40	0	0.166667	0	0	0	0	0	0	0	0	0	0	0	0	0	0	0	0	0	0
0	41	0		0	41	0		0	41	0		0	41	0		0	41	0		0	41	0		0	41				41	0	0	0.166667	0	0	0	0	0	0	0	0	0	0	0	0	0.166667	0	0	0	0
0	42	0		0	42	0		0	42	0		0	42	0		0	42	0		0	42	0		0	42				42	0	0.166667	0	0	0	0	0.166667	0	0	0	0	0	0	0	0	0	0	0	0	0
0	43	0		0	43	0		0	43	0		0	43	0		0	43	0		0	43	0		0	43				43	0	0	0.166667	0	0	0	0	0	0	0	0	0	0	0	0	0	0	0	0	0
0	44	0		0	44	0		0	44	0		0	44	0		0	44	0		0	44	0		0	44				44	0	0	0	0	0	0	0	0.166667	0	0	0	0	0	0	0	0	0	0	0	0
0	45	0		0	45	0		0	45	0		0	45	0		0	45	0		0	45	0		0	45				45	0	0	0.166667	0.166667	0	0	0.166667	0	0	0	0	0	0	0	0	0	0	0	0	0
0	46	0		0	46	0		0	46	0		0	46	0		0	46	0		0	46	0		0	46				46	0	0	0.166667	0.333333	0	0	0.166667	0	0	0	0	0	0	0	0	0	0	0	0	0
0	47	0		0	47	0		0	47	0		0	47	0		0	47	0		0	47	0		0	47				47	0	0	0	0	0	0	0	0	0	0	0	0	0	0	0	0	0	0	0	0
0	48	0		0	48	0		0	48	0		0	48	0		0	48	0		0	48	0		0	48				48	0	0.166667	0.166667	0.166667	0	0.166667	0.333333	0	0	0	0	0	0	0	0	0	0	0	0	0
0	49	0		0	49	0		0	49	0		0	49	0		0	49	0		0	49	0		0	49				49	0	0.5	0.166667	0.166667	0	0	0	0	0	0	0	0	0	0	0	0	0	0	0	0
0	50	0		0	50	0		0	50	0		0	50	0		0	50	0		0	50	0		0	50				50	0	0.333333	0.5	0	0	0	0	0	0	0	0	0	0	0	0	0	0	0	0	0
0	51	0		0	51	0		0	51	0		0	51	0		0	51	0		0	51	0		0	51				51	0	0.333333	0	0	0	0	0.5	0	0	0	0	0	0	0	0	0	0	0	0	0
0	52	0		0	52	1		0	52	0		0	52	0		0	52	0		0	52	0		0	52				52	0.166667	0	0.166667	0.333333	0.166667	0	0	0	0	0	0	0	0	0	0	0	0	0	0	0
0	53	0		0	53	0		0	53	0		0	53	0		0	53	0		0	53	0		0	53				53	0	0	0	0	0.166667	0	0	0	0	0	0	0	0	0	0	0.166667	0	0	0	0.166667
0	54	0		0	54	0		0	54	0		0	54	0		0	54	0		0	54	0		0	54				54	0	0.166667	0	0	0.166667	0	0	0	0	0	0	0	0	0	0	0	0	0	0	0
0	55	0		0	55	0		0	55	0		0	55	0		0	55	0		0	55	0		0	55				55	0	0.833333	0.166667	0.166667	0	0	0.166667	0	0	0	0	0	0	0	0	0	0	0	0.166667	0
0	56	0		0	56	0		0	56	0		0	56	0		0	56	0		0	56	0		0	56				56	0	0	0.166667	0	0.166667	0	0	0	0	0	0	0	0	0	0	0	0	0	0	0
0	57	1		0	57	0		0	57	0		0	57	0		0	57	0		0	57	0		0	57				57	0.166667	0.5	0.166667	0.166667	0	0.166667	0	0	0.166667	0	0	0	0	0	0.166667	0	0	0	0	0
0	58	0		0	58	0		0	58	0		0	58	0		0	58	0		0	58	0		0	58				58	0	0.166667	0.166667	0.166667	0.166667	0	0	0	0	0	0	0	0	0	0	0	0	0	0	0
0	59	0		0	59	0		0	59	0		0	59	0		0	59	0		0	59	0		0	59				59	0	0.333333	0.166667	0	0	0	0.166667	0.166667	0	0	0	0	0	0	0.166667	0	0	0	0	0
0	60	0		0	60	0		0	60	0		0	60	0		0	60	0		0	60	0		0	60				60	0	0	0	0	0.166667	0	0.166667	0	0.166667	0.166667	0	0	0	0	0	0	0.166667	0	0	0
0	61	0		0	61	0		0	61	0		0	61	0		0	61	0		0	61	0		0	61				61	0	0.166667	0.666667	0.166667	0.166667	0	0	0.166667	0	0	0	0	0	0	0	0	0	0	0	0
0	62	0		0	62	1		0	62	0		0	62	0		0	62	0		0	62	0		0	62				62	0.166667	0.333333	0	0	0.166667	0	0	0	0	0	0	0	0	0	0	0	0	0	0	0
0	63	0		0	63	0		0	63	0		0	63	0		0	63	1		0	63	0		0	63				63	0.166667	0.333333	0.166667	0.166667	0	0	0	0.166667	0	0	0	0	0	0	0	0	0	0	0.166667	0
0	64	0		0	64	0		0	64	0		0	64	0		0	64	0		0	64	0		0	64				64	0	0	0.333333	0.5	0	0.5	0.166667	0	0	0	0.166667	0	0	0	0	0	0	0	0	0
0	65	0		0	65	0		0	65	0		0	65	0		0	65	0		0	65	0		0	65				65	0	0.333333	0	0.166667	0.166667	0.166667	0	0	0.333333	0	0	0.166667	0	0	0	0.166667	0	0	0	0
0	66	2		0	66	0		0	66	0		0	66	0		0	66	0		0	66	0		0	66				66	0.333333	0.166667	0	0	0	0.333333	0	0	0	0.166667	0	0	0.166667	0	0.166667	0	0	0	0	0
0	67	0		0	67	0		0	67	0		0	67	0		0	67	0		0	67	0		0	67				67	0	0.333333	0	0	0.166667	0	0.166667	0	0	0	0	0	0	0	0	0	0	0	0	0
0	68	0		0	68	0		0	68	0		0	68	0		0	68	0		0	68	0		0	68				68	0	0.166667	0.333333	0	0.333333	0	0.166667	0	0	0	0	0	0.166667	0	0	0	0	0	0	0
0	69	1		0	69	0		0	69	0		0	69	0		0	69	0		0	69	0		0	69				69	0.166667	0.333333	0	0.166667	0.166667	0	0.166667	0	0	0	0	0.166667	0	0	0	0	0	0	0	0
0	70	0		0	70	0		0	70	0		0	70	0		0	70	0		0	70	0		0	70				70	0	0.333333	0.333333	0	0	0.166667	0	0	0	0.166667	0.166667	0	0	0	0.166667	0	0	0	0	0
0	71	0		0	71	0		0	71	0		0	71	0		0	71	0		0	71	0		0	71				71	0	0.166667	0.166667	0	0.166667	0.166667	0.166667	0	0	0	0.166667	0.166667	0.166667	0	0	0.166667	0	0.166667	0	0
0	72	0		0	72	1		0	72	0		0	72	0		0	72	0		0	72	0		0	72				72	0.166667	0.5	0.166667	0	0.166667	0.166667	0.166667	0.333333	0	0	0.166667	0	0	0	0	0.166667	0	0	0	0
0	73	0		0	73	0		0	73	0		0	73	0		0	73	0		0	73	0		0	73				73	0	0.5	0.166667	0	0.166667	0	0.166667	0	0	0.333333	0	0	0	0	0	0	0	0	0	0
0	74	1		0	74	0		0	74	0		0	74	0		0	74	0		0	74	0		0	74				74	0.166667	0.333333	0	0.166667	0.166667	0	0	0	0	0.166667	0.166667	0	0	0	0	0	0	0	0	0
0	75	2		0	75	0		0	75	0		0	75	0		0	75	1		0	75	0		0	75				75	0.5	0.333333	0.166667	0	0.166667	0	0.166667	0	0	0.166667	0	0.166667	0.166667	0	0	0	0	0.166667	0	0
0	76	1		0	76	0		0	76	0		0	76	0		0	76	0		0	76	0		0	76				76	0.166667	0.333333	0.333333	0	0.333333	0	0	0	0	0	0.166667	0.166667	0	0	0	0.166667	0	0	0	0
0	77	3		0	77	0		0	77	0		0	77	0		0	77	1		0	77	0		0	77				77	0.666667	0	0	0	0.166667	0.166667	0	0.166667	0.166667	0.166667	0	0	0.166667	0	0	0	0.166667	0	0	0
0	78	2		0	78	0		0	78	0		0	78	0		0	78	0		0	78	0		0	78				78	0.333333	0.833333	0.166667	0	0.166667	0	0	0.5	0.333333	0	0	0	0.166667	0	0	0	0	0.166667	0	0
0	79	1		0	79	0		0	79	0		0	79	0		0	79	1		0	79	0		0	79				79	0.333333	0.166667	0	0	0.333333	0	0	0	0	0	0	0	0.166667	0	0	0	0	0	0	0
0	80	0		0	80	0		0	80	0		0	80	0		0	80	1		0	80	0		0	80				80	0.166667	0.5	0.166667	0	0	0.166667	0	0	0	0	0	0	0	0	0	0.166667	0.166667	0.166667	0	0
0	81	1		0	81	0		0	81	0		0	81	0		0	81	0		0	81	0		0	81				81	0.166667	1.16667	0.166667	0.5	0	0	0	0	0	0.166667	0	0	0.166667	0.166667	0	0	0	0	0	0
0	82	2		0	82	0		0	82	0		0	82	0		0	82	3		0	82	0		0	82				82	0.833333	0.333333	0.333333	0.166667	0	0	0.166667	0.166667	0.333333	0.333333	0	0	0.166667	0	0.166667	0	0	0.333333	0	0
0	83	0		0	83	1		0	83	0		0	83	0		0	83	1		0	83	0		0	83				83	0.333333	0.166667	0.333333	0.166667	0	0	0	0	0	0	0	0.166667	0	0	0	0	0	0	0	0
0	84	1		0	84	1		0	84	0		0	84	0		0	84	0		0	84	0		0	84				84	0.333333	0.333333	0.5	0	0.333333	0.166667	0.166667	0	0	0.333333	0.166667	0	0	0	0	0	0	0.166667	0	0
0	85	0		0	85	0		0	85	0		0	85	0		0	85	0		0	85	0		0	85				85	0	0.166667	0	0.5	0	0.333333	0	0.166667	0	0.333333	0	0	0	0	0	0.166667	0	0	0.166667	0
0	86	2		0	86	0		0	86	0		0	86	0		0	86	1		0	86	0		0	86				86	0.5	0.333333	0.166667	0.333333	0	0	0	0.333333	0	0.166667	0.166667	0	0.166667	0.166667	0	0	0	0	0	0
0	87	1		0	87	0		0	87	0		0	87	0		0	87	0		0	87	0		0	87				87	0.166667	0	0	0.166667	0.333333	0	0.5	0	0	0.333333	0.166667	0	0	0	0	0	0	0	0	0
0	88	0		0	88	0		0	88	0		0	88	0		0	88	1		0	88	0		0	88				88	0.166667	0.166667	0.5	0.166667	0.166667	0.166667	0.166667	0.166667	0.166667	0	0	0.166667	0	0	0	0	0	0	0	0
0	89	0		0	89	0		0	89	0		0	89	0		0	89	2		0	89	0		0	89				89	0.333333	0.333333	0.166667	0.5	0	0	0	0	0	0	0	0	0	0	0.166667	0	0	0	0	0.166667
0	90	0		0	90	0		0	90	0		0	90	0		0	90	1		0	90	0		0	90				90	0.166667	0.5	0.666667	0.166667	0	0.166667	0	0	0.333333	0	0.166667	0	0	0.166667	0	0	0	0	0	0
0	91	0		0	91	1		0	91	0		0	91	0		0	91	1		0	91	0		0	91				91	0.333333	0.333333	0.166667	0	0	0.333333	0.166667	0.166667	0.166667	0	0	0	0	0	0	0.166667	0	0	0	0
0	92	0		0	92	0		0	92	0		0	92	0		0	92	1		0	92	0		0	92				92	0.166667	0.5	0	0.166667	0.166667	0	0	0	0.166667	0.166667	0	0	0	0	0	0	0	0.166667	0	0
0	93	0		0	93	0		0	93	0		0	93	0		0	93	1		0	93	0		0	93				93	0.166667	0.666667	0.333333	0	0.5	0.166667	0.333333	0	0.333333	0	0.166667	0	0	0	0	0	0	0	0	0
0	94	1		0	94	0		0	94	0		0	94	0		0	94	1		0	94	0		0	94				94	0.333333	0.5	0.166667	0	0.333333	0	0	0.166667	0	0	0	0	0	0.166667	0	0	0	0	0	0
0	95	0		0	95	0		0	95	0		0	95	0		0	95	0		0	95	0		0	95				95	0	0.666667	0.166667	0	0.166667	0.166667	0.166667	0	0	0.333333	0	0	0	0.166667	0.333333	0	0	0	0	0
0	96	2		0	96	0		0	96	0		0	96	0		0	96	1		0	96	0		0	96				96	0.5	0.833333	0.666667	0.666667	0.166667	0.333333	0.333333	0.333333	0	0	0	0	0.166667	0	0	0	0	0	0.166667	0
0	97	2		0	97	0		0	97	0		0	97	0		0	97	1		0	97	0		0	97				97	0.5	0.166667	0.333333	0.333333	0.166667	0.166667	0.333333	0.5	0.166667	0.166667	0	0.166667	0	0.166667	0	0	0.166667	0	0	0
0	98	3		0	98	0		0	98	0		0	98	0		0	98	0		0	98	0		0	98				98	0.5	0.5	0.333333	0	0	0.333333	0.166667	0.166667	0	0.166667	0.333333	0.166667	0	0.166667	0.166667	0	0	0.166667	0	0.166667
0	99	2		0	99	0		0	99	0		0	99	0		0	99	1		0	99	0		0	99				99	0.5	0.166667	0.333333	0.833333	0.166667	0.333333	0.166667	0.333333	0.166667	0	0.333333	0.166667	0.166667	0	0	0	0	0	0	0
0	100	1		0	100	1		0	100	0		0	100	0		0	100	0		0	100	0		0	100				100	0.333333	0.666667	1	0.666667	0.5	0.166667	0.166667	0	0	0.166667	0.5	0	0	0	0	0	0	0	0	0.166667
0	101	0		0	101	0		0	101	0		0	101	0		0	101	1		0	101	0		0	101				101	0.166667	0	0.333333	0.166667	0.5	0	0.166667	0	0	0	0.166667	0	0	0.5	0.333333	0	0	0	0	0
0	102	1		0	102	1		0	102	0		0	102	0		0	102	3		0	102	0		0	102				102	0.833333	0.666667	0.833333	0.333333	0.166667	0.166667	0.5	0	0	0	0	0	0	0	0	0	0.333333	0	0	0
0	103	0		0	103	0		0	103	0		0	103	0		0	103	1		0	103	0		0	103				103	0.166667	1	0.166667	0.833333	0.333333	0.333333	0.5	0.333333	0.333333	0.166667	0.166667	0	0	0.166667	0	0.166667	0	0.166667	0	0
0	104	0		0	104	0		0	104	0		0	104	0		0	104	3		0	104	0		0	104				104	0.5	0.833333	0	0.166667	0	0	0.5	0	0.166667	0.166667	0	0	0	0	0	0	0	0.166667	0	0.166667
0	105	2		0	105	0		0	105	0		0	105	0		0	105	0		0	105	1		0	105				105	0.5	0.5	0	0.666667	0.166667	0	0.333333	0.166667	0.333333	0.166667	0	0	0	0	0	0.166667	0	0	0	0.166667
0	106	1		0	106	0		0	106	0		0	106	0		0	106	5		0	106	0		0	106				106	1	0.333333	0.666667	0.5	0.333333	0	0	0.333333	0.166667	0.166667	0.166667	0	0	0	0	0.166667	0	0.166667	0	0
0	107	3		0	107	0		0	107	0		0	107	0		0	107	4		0	107	0		0	107				107	1.16667	0.666667	0.666667	0	0.5	0.5	0	0.166667	0	0	0.166667	0	0	0	0	0	0	0	0.166667	0
0	108	2		0	108	0		0	108	0		0	108	0		0	108	1		0	108	0		0	108				108	0.5	0.833333	0.5	0.666667	0.166667	0.166667	0.666667	0.166667	0	0	0	0	0	0.166667	0	0	0.166667	0	0.166667	0
0	109	0		0	109	0		0	109	0		0	109	0		0	109	1		0	109	1		0	109				109	0.333333	0.833333	0.666667	0.5	0	0.666667	0.166667	0.166667	0.166667	0.5	0	0.333333	0	0	0.166667	0	0.166667	0	0	0
0	110	1		0	110	0		0	110	0		0	110	0		0	110	3		0	110	0		0	110				110	0.666667	0.666667	0.5	0	0.333333	0	0.333333	0	0.333333	0.166667	0.166667	0.333333	0.166667	0	0	0	0	0	0.166667	0
0	111	1		0	111	1		0	111	0		0	111	1		0	111	1		0	111	0		0	111				111	0.666667	1.16667	0.833333	0.5	0.333333	0.333333	0.333333	0	0.5	0	0.166667	0.166667	0.166667	0	0.166667	0	0	0.166667	0	0
0	112	0		0	112	1		0	112	0		0	112	0		0	112	1		0	112	1		0	112				112	0.5	0.666667	0.666667	0.333333	0.166667	0.5	0.5	0.166667	0.166667	0	0.166667	0	0	0	0	0.166667	0	0.166667	0	0
0	113	2		0	113	0		0	113	0		0	113	0		0	113	2		0	113	0		0	113				113	0.666667	0.333333	0	0.5	1	0.333333	0.666667	0.166667	0.333333	0	0.166667	0.166667	0	0.166667	0.166667	0	0.166667	0	0	0.166667
0	114	1		0	114	0		0	114	0		0	114	0		0	114	3		0	114	2		0	114				114	1	1	0.666667	0.666667	0.5	0.333333	0.333333	0.5	0.166667	0.166667	0	0	0.333333	0	0	0.166667	0.166667	0	0.166667	0
0	115	0		0	115	0		0	115	0		0	115	0		0	115	2		0	115	0		0	115				115	0.333333	1.83333	0.833333	1.16667	0.333333	0.666667	0.5	0.333333	0	0.166667	0.166667	0	0.166667	0	0	0	0.166667	0.333333	0.166667	0
0	116	0		0	116	0		0	116	0		0	116	0		0	116	5		0	116	0		0	116				116	0.833333	0.666667	2	0.5	0.333333	0.5	0.166667	0.333333	0	0	0	0	0.166667	0.5	0	0	0.166667	0	0	0
0	117	1		0	117	1		0	117	0		0	117	0		0	117	3		0	117	0		0	117				117	0.833333	0.666667	0.833333	0.5	0.5	0.333333	0.166667	0	0.166667	0	0.166667	0	0.166667	0.166667	0	0	0.166667	0	0	0
0	118	2		0	118	3		0	118	1		0	118	0		0	118	0		0	118	0		0	118				118	1	0.666667	0.166667	1	0.333333	0.333333	0.5	0.166667	0.166667	0.166667	0.333333	0	0.166667	0	0.166667	0	0	0	0.166667	0
0	119	0		0	119	0		0	119	1		0	119	0		0	119	3		0	119	0		0	119				119	0.666667	1.83333	0.5	0	0.833333	0.666667	0.166667	0.5	0	0.166667	0.333333	0.166667	0	0	0	0.166667	0	0.333333	0	0
0	120	1		0	120	2		0	120	1		0	120	0		0	120	3		0	120	1		0	120				120	1.33333	1.33333	0.5	0.166667	0.666667	0.5	0.333333	0	0.166667	0	0.5	0.166667	0	0.166667	0.166667	0	0.166667	0	0.166667	0
0	121	0		0	121	1		0	121	0		0	121	0		0	121	4		0	121	1		0	121				121	1	0.666667	0.833333	1	0.666667	0.666667	0.333333	0	0.166667	0.166667	0.166667	0	0.166667	0	0.166667	0.166667	0.333333	0.166667	0	0
0	122	0		0	122	0		0	122	0		0	122	0		0	122	4		0	122	0		0	122				122	0.666667	1.5	0.666667	0.5	0.333333	0.166667	0.166667	0.333333	0.333333	0.166667	0.166667	0.166667	0.166667	0	0	0.333333	0	0	0	0
0	123	3		0	123	0		0	123	0		0	123	0		0	123	0		0	123	0		0	123				123	0.5	1.33333	0.833333	0.166667	0.5	0.333333	0.166667	0.166667	0.166667	0.333333	0	0	0	0	0.166667	0	0	0	0	0
0	124	0		0	124	0		0	124	0		0	124	0		0	124	3		0	124	0		0	124				124	0.5	1.5	1.16667	0.166667	0.166667	0.333333	0.333333	0.666667	0.166667	0.166667	0	0.166667	0	0.333333	0.166667	0	0.166667	0	0.166667	0
0	125	4		0	125	1		0	125	0		0	125	0		0	125	1		0	125	1		0	125				125	1.16667	1	0.5	0.5	0.5	0.5	0.166667	0.5	0.166667	0	0.333333	0.166667	0.166667	0	0.5	0.166667	0.166667	0.166667	0	0
0	126	3		0	126	0		0	126	1		0	126	0		0	126	1		0	126	1		0	126				126	1	1.83333	1	0.666667	0.333333	0.333333	0.333333	0	0.166667	0	0.5	0.333333	0	0.166667	0.166667	0	0	0	0.166667	0
0	127	1		0	127	0		0	127	0		0	127	0		0	127	0		0	127	1		0	127				127	0.333333	2	0.666667	0.833333	0.5	0.333333	0.333333	0	0.166667	0.166667	0.166667	0	0.166667	0	0	0.166667	0	0	0	0.166667
0	128	0		0	128	1		0	128	0		0	128	0		0	128	6		0	128	1		0	128				128	1.33333	1.66667	1	1	0.666667	0.333333	0.333333	0.166667	0.166667	0.166667	0	0.166667	0	0.166667	0	0	0.333333	0.166667	0	0
0	129	1		0	129	2		0	129	1		0	129	1		0	129	2		0	129	0		0	129				129	1.16667	1	0.833333	0.833333	0.5	0.333333	0.5	0.333333	0.5	1	0.5	0.166667	0	0.333333	0	0	0	0	0.333333	0
0	130	1		0	130	2		0	130	2		0	130	1		0	130	1		0	130	0		0	130				130	1.16667	0.666667	1.83333	0.5	0.333333	0.166667	0.333333	0.166667	0.166667	0.166667	0	0.666667	0.166667	0.166667	0.166667	0.166667	0.166667	0	0	0.166667
0	131	5		0	131	1		0	131	0		0	131	0		0	131	3		0	131	1		0	131				131	1.66667	1.66667	2.66667	0.666667	0.333333	0	0.166667	0.333333	0.333333	0.5	0.166667	0.166667	0	0	0	0	0	0.333333	0.166667	0.166667
0	132	1		0	132	1		0	132	0		0	132	0		0	132	4		0	132	1		0	132				132	1.16667	1.33333	1.5	1	0.5	0.666667	1	0.166667	0.166667	0.5	0.166667	0	0	0	0	0.166667	0	0.166667	0.166667	0
0	133	0		0	133	1		0	133	0		0	133	1		0	133	1		0	133	0		0	133				133	0.5	1.16667	1	0.666667	0.833333	0.166667	0	0.5	0.333333	0	0	0	0	0.166667	0	0	0	0	0.166667	0.166667
0	134	3		0	134	1		0	134	1		0	134	1		0	134	3		0	134	1		0	134				134	1.66667	1.83333	1.5	0.5	0.166667	0.333333	0.333333	0.333333	0.5	0.333333	0	0	0	0	0.166667	0	0.333333	0.166667	0	0
0	135	3		0	135	1		0	135	2		0	135	1		0	135	2		0	135	0		0	135				135	1.5	2	1	0.833333	1.33333	0.5	1	0.5	0.166667	0.166667	0.333333	0	0.666667	0.333333	0	0	0.166667	0	0.166667	0
0	136	3		0	136	2		0	136	1		0	136	1		0	136	2		0	136	0		0	136				136	1.5	0.666667	1.33333	1.16667	0.166667	0.833333	0.666667	0.166667	0.333333	0.166667	0.166667	0.333333	0.333333	0.333333	0	0	0	0	0	0
0	137	2		0	137	1		0	137	1		0	137	0		0	137	4		0	137	0		0	137				137	1.33333	2.33333	1.5	0.666667	0.166667	0.333333	0.666667	0.5	0.333333	0.5	0.333333	0.333333	0	0	0.166667	0	0	0	0.5	0.166667
0	138	5		0	138	1		0	138	2		0	138	2		0	138	5		0	138	0		0	138				138	2.5	1.83333	0.5	1.16667	0.666667	1	0.333333	0.166667	0.666667	0.5	0.333333	0.666667	0.166667	0.166667	0.166667	0	0	0.166667	0.333333	0
0	139	3		0	139	1		0	139	4		0	139	0		0	139	3		0	139	1		0	139				139	2	1.33333	1.83333	0.666667	0.5	0.5	0.333333	0.833333	0	0.166667	0.166667	0.166667	0	0.166667	0.166667	0	0	0	0	0
0	140	3		0	140	1		0	140	4		0	140	1		0	140	3		0	140	0		0	140				140	2	0.833333	1.33333	0.666667	0.5	1.83333	0.666667	0.5	0.166667	0.333333	0.166667	0.166667	0.166667	0	0.333333	0.333333	0.166667	0.333333	0.166667	0
0	141	3		0	141	0		0	141	1		0	141	0		0	141	3		0	141	0		0	141				141	1.16667	3.33333	1.66667	1	1	0.833333	0.833333	0	0	0.5	0.333333	0.166667	0	0.166667	0.166667	0.166667	0	0	0.333333	0
0	142	2		0	142	1		0	142	1		0	142	0		0	142	6		0	142	0		0	142				142	1.66667	2.5	1.33333	2	0.5	0.833333	0.166667	0.666667	0.5	0.333333	0	0.166667	0.333333	0.333333	0	0.166667	0	0.166667	0	0
0	143	3		0	143	0		0	143	1		0	143	2		0	143	4		0	143	0		0	143				143	1.66667	2.66667	3	0.666667	1	0.333333	0.833333	0.5	0	0.166667	0.333333	0.333333	0.166667	0	0.166667	0.166667	0.166667	0.333333	0.166667	0.166667
0	144	3		0	144	0		0	144	1		0	144	0		0	144	4		0	144	1		0	144				144	1.5	1.83333	1.33333	1.5	0.333333	0.833333	0.5	1	0.333333	0.166667	0.333333	0	0	0.166667	0.333333	0.666667	0.333333	0.166667	0.166667	0.333333
0	145	3		0	145	1		0	145	6		0	145	1		0	145	5		0	145	1		0	145				145	2.83333	2	2.5	1.83333	1.16667	0.833333	0.166667	0.166667	1.16667	0.333333	0.333333	0	0.166667	0.166667	0.333333	0.333333	0	0	0.333333	0.333333
0	146	2		0	146	1		0	146	3		0	146	0		0	146	3		0	146	1		0	146				146	1.66667	2.33333	1.5	1.33333	0.166667	0.5	0.666667	1.16667	1	0.333333	0.333333	0.5	0.333333	0.166667	0	0.333333	0.333333	0.166667	0.166667	0
0	147	2		0	147	2		0	147	4		0	147	0		0	147	5		0	147	0		0	147				147	2.16667	3.66667	1.5	2.33333	0.833333	0.833333	0.833333	0.5	1	0.5	0.333333	0.333333	0.666667	0.5	0.166667	0.166667	0.166667	0.166667	0	0.166667
0	148	4		0	148	2		0	148	6		0	148	1		0	148	2		0	148	4		0	148				148	3.16667	3	1.83333	1.16667	1.33333	0.666667	0.5	0.666667	0.333333	0.333333	0.5	0	0.166667	0.166667	0.166667	0.166667	0	0.166667	0.166667	0
0	149	0		0	149	4		0	149	2		0	149	1		0	149	7		0	149	3		0	149				149	2.83333	4.33333	1.33333	1.5	0.666667	1.16667	0.333333	0.833333	0.333333	0.333333	0.166667	0.166667	0	0.333333	0.333333	0.333333	0	0.5	0.333333	0
0	150	2		0	150	0		0	150	5		0	150	3		0	150	4		0	150	1		0	150				150	2.5	4	1.66667	1.5	0.833333	0.833333	0.833333	0.666667	0.333333	0.5	0.333333	0.5	0.166667	0.166667	0.666667	0	0.333333	0	0.333333	0.166667
0	151	3		0	151	2		0	151	3		0	151	1		0	151	4		0	151	1		0	151				151	2.33333	2.83333	2.33333	1.66667	2.33333	1.16667	0.5	0.833333	1.5	0.333333	0.166667	0.5	0.333333	0.166667	0.333333	0.166667	0	0.166667	0.5	0
0	152	2		0	152	6		0	152	3		0	152	3		0	152	5		0	152	0		0	152				152	3.16667	3.66667	2.5	1.66667	1.33333	1.16667	1	1.66667	0.833333	0.5	0.166667	0.333333	0.166667	0.333333	0.333333	0	0	0	0	0.666667
0	153	4		0	153	2		0	153	5		0	153	1		0	153	2		0	153	1		0	153				153	2.5	4.66667	2.33333	1.5	2.5	0.833333	1	1.5	0.833333	0.666667	0.666667	0	0.166667	0.166667	0	0.333333	0.166667	0	0	0
0	154	3		0	154	5		0	154	4		0	154	2		0	154	5		0	154	2		0	154				154	3.5	3.33333	2.33333	2.33333	1.66667	0.833333	1.66667	0.666667	0.666667	0.333333	0.666667	0.333333	0.666667	0.5	0.166667	0.166667	0	0	0	0
0	155	3		0	155	5		0	155	3		0	155	1		0	155	8		0	155	1		0	155				155	3.5	5	2.33333	1.66667	2.16667	1.33333	1	0.333333	0.666667	1	0.333333	0.166667	1	0.666667	0.666667	0	0	0.166667	0.166667	0.333333
0	156	0		0	156	5		0	156	5		0	156	1		0	156	3		0	156	1		0	156				156	2.5	3.5	2.33333	2.5	1.5	1.33333	1.5	0.833333	1	0.5	1	0.5	0.666667	0.5	0	0.166667	0.5	0.166667	0.166667	0.166667
0	157	5		0	157	6		0	157	9		0	157	0		0	157	6		0	157	1		0	157				157	4.5	4.83333	2.83333	3.16667	2.16667	0.666667	1.16667	1.5	0.833333	0.666667	0.666667	0.5	0.5	0.5	0	0.5	0.166667	0.333333	0	0
0	158	10		0	158	1		0	158	5		0	158	3		0	158	6		0	158	0		0	158				158	4.16667	6.16667	2.66667	2.66667	1.66667	1.33333	1	1.66667	0.833333	1.16667	1	0	0.833333	1	0.166667	0.333333	0.333333	0.166667	0	0.166667
0	159	5		0	159	5		0	159	8		0	159	1		0	159	13		0	159	1		0	159				159	5.5	4.33333	3.16667	2	1.83333	0.833333	1.5	1.16667	1	0.666667	0.666667	0.833333	0.333333	0.5	0.333333	0.333333	0.166667	0	0.166667	0
0	160	8		0	160	2		0	160	8		0	160	0		0	160	6		0	160	3		0	160				160	4.5	4.33333	4.33333	2	2	1.66667	1.16667	1.66667	0.833333	0.166667	0.833333	0.333333	0.333333	0.5	0.5	0.166667	0.333333	0.166667	0.166667	0.166667
0	161	4		0	161	2		0	161	14		0	161	2		0	161	7		0	161	5		0	161				161	5.66667	5.33333	2.66667	2.83333	0.833333	2	2.33333	0.666667	0.666667	0.666667	0.5	0	0.833333	0.666667	0	0.166667	0	0.333333	0.5	0.333333
0	162	2		0	162	2		0	162	8		0	162	1		0	162	11		0	162	1		0	162				162	4.16667	5.33333	2.33333	1.83333	1.5	1.83333	1	0.5	1.16667	1	0.333333	0.666667	0.666667	0.5	0.166667	0	0	0.166667	0.166667	0.166667
0	163	9		0	163	6		0	163	13		0	163	0		0	163	8		0	163	4		0	163				163	6.66667	5.66667	3.33333	2	3.5	2.16667	2.16667	1.66667	0.833333	0.5	0.833333	0.833333	0.5	0.166667	0.333333	0.666667	0.333333	0.166667	0.166667	0.333333
0	164	3		0	164	9		0	164	7		0	164	1		0	164	7		0	164	5		0	164				164	5.33333	6.5	3.16667	2.5	1.33333	1.5	1.33333	1.66667	1.33333	1	0.166667	0.666667	0.666667	0.166667	0.666667	0.333333	0	0.666667	0.166667	0.166667
0	165	6		0	165	3		0	165	14		0	165	0		0	165	7		0	165	3		0	165				165	5.5	5.5	5.33333	2.66667	2.16667	1.66667	1	1.33333	1.16667	0.166667	0.833333	0.5	0.5	0.5	0.333333	0.333333	0.5	0.166667	0	0.666667
0	166	7		0	166	5		0	166	19		0	166	2		0	166	8		0	166	2		0	166				166	7.16667	5.16667	5.33333	4.16667	2.16667	2.33333	2.16667	1	0.5	0.666667	0.333333	0.5	0.166667	0.333333	0.5	0.333333	0.333333	0	0	0.333333
0	167	8		0	167	6		0	167	9		0	167	3		0	167	9		0	167	5		0	167				167	6.66667	7.83333	3.5	2.5	1.33333	2.83333	1.83333	1.33333	1.16667	1.83333	1	0.666667	0.166667	0.833333	0.333333	0.333333	0.333333	0.166667	0.333333	0.166667
0	168	6		0	168	6		0	168	19		0	168	1		0	168	10		0	168	4		0	168				168	7.66667	7.83333	5.33333	5.16667	2.5	2	2	1.16667	1.66667	0.333333	0	0.833333	1.16667	0.5	0.5	0	0.166667	0	0.333333	0.166667
0	169	10		0	169	2		0	169	17		0	169	1		0	169	16		0	169	4		0	169				169	8.33333	7.5	4.83333	4.5	2.5	1.16667	2.16667	1.5	1.33333	1	1.16667	0.333333	1	0.666667	0.333333	0.166667	0.5	0.166667	0.666667	0
0	170	7		0	170	7		0	170	18		0	170	0		0	170	13		0	170	2		0	170				170	7.83333	6.5	5.83333	3.83333	3.66667	2.66667	2	1.66667	1.83333	1	0.833333	0.666667	0.333333	0	0.166667	0	0.333333	0.333333	0.5	0.166667
0	171	11		0	171	6		0	171	21		0	171	2		0	171	12		0	171	6		0	171				171	9.66667	8.66667	5.33333	4.16667	2.83333	3.16667	2.16667	1.16667	1.16667	0.833333	0.666667	1	0.333333	0.666667	0.333333	0.166667	0.166667	0.333333	0.166667	0.333333
0	172	12		0	172	8		0	172	17		0	172	1		0	172	12		0	172	4		0	172				172	9	9.16667	7	4.5	3.33333	2.83333	1.33333	1.83333	1.5	1.5	0.666667	0.666667	0.833333	0.666667	0	0	0.666667	0.166667	0.166667	0.166667
0	173	4		0	173	5		0	173	24		0	173	4		0	173	9		0	173	7		0	173				173	8.83333	10.6667	6.33333	4	3	3.5	3.16667	1.83333	1.16667	0.833333	1.5	0.666667	0.5	0.833333	0.166667	0.666667	0.166667	0.833333	0	0.333333
0	174	13		0	174	8		0	174	29		0	174	1		0	174	15		0	174	6		0	174				174	12	11.3333	6.33333	7	3.5	2.83333	2	2.16667	1.66667	1.16667	0.833333	0.833333	1.33333	1	1.16667	0.5	0.5	0.833333	0.166667	0.166667
0	175	8		0	175	6		0	175	26		0	175	3		0	175	16		0	175	8		0	175				175	11.1667	13.1667	6.5	5.33333	4.66667	2.66667	2	2.5	1.83333	1.83333	2	0.666667	0.666667	0.333333	0.166667	0.666667	0.333333	0.333333	0.333333	0.166667
0	176	14		0	176	11		0	176	23		0	176	7		0	176	16		0	176	7		0	176				176	13	13.3333	6.33333	5.16667	4	2.33333	2.66667	2.16667	3	2	1.33333	1.33333	1.33333	0.666667	0.333333	0.5	0.333333	0.166667	0.166667	0.166667
0	177	8		0	177	12		0	177	26		0	177	5		0	177	15		0	177	6		0	177				177	12	13.5	9.5	5.66667	4.83333	4.33333	2.83333	2.83333	2.16667	2.33333	0.5	1	0.333333	0.666667	0.666667	0.833333	0.666667	0.333333	0.166667	0.166667
0	178	12		0	178	14		0	178	23		0	178	4		0	178	21		0	178	6		0	178				178	13.3333	13	8.66667	6.33333	5.66667	3.66667	2.33333	2.33333	1.66667	1.66667	1.16667	1.16667	1.33333	0.166667	0.666667	0.666667	0.333333	0.666667	0.166667	0.333333
0	179	13		0	179	14		0	179	50		0	179	4		0	179	19		0	179	4		0	179				179	17.3333	14.6667	8.83333	6	5	2.5	3.33333	2.66667	2	1.33333	1.33333	1	1.66667	0.666667	0.5	0.5	0.5	0.5	0.333333	0.5
0	180	13		0	180	17		0	180	46		0	180	4		0	180	19		0	180	3		0	180				180	17	17	7.66667	6.83333	3.83333	4.66667	4.16667	2.5	2.33333	0.833333	1.33333	1.83333	0.833333	0.833333	1.5	0.833333	0.166667	0.666667	1.33333	0.166667
0	181	12		0	181	17		0	181	36		0	181	4		0	181	21		0	181	11		0	181				181	16.8333	17	10.6667	6	6.5	4.16667	2.83333	2.66667	2.5	2	1.33333	1.33333	1.16667	0.666667	0.666667	0.833333	0.333333	0.166667	0.166667	0.666667
0	182	17		0	182	25		0	182	36		0	182	3		0	182	30		0	182	13		0	182				182	20.6667	18.6667	12	10.1667	7.16667	5.33333	3.66667	4	1.66667	2.5	1.83333	1.16667	0.833333	0.5	0.666667	0.333333	0.5	0.5	0.333333	0.166667
0	183	23		0	183	20		0	183	47		0	183	8		0	183	26		0	183	8		0	183				183	22	18.6667	14.1667	8.33333	8.33333	5	3.66667	3	1.66667	2	1.66667	0.833333	0.666667	0.833333	0.333333	0.833333	0.666667	0.666667	1.33333	0.5
0	184	19		0	184	23		0	184	40		0	184	12		0	184	37		0	184	6		0	184				184	22.8333	19.1667	12.6667	8	6.83333	4	4.5	2.33333	1.33333	2	2.5	2.33333	1.66667	1	1	0.166667	0	0.5	0.666667	0.333333
0	185	27		0	185	25		0	185	58		0	185	5		0	185	31		0	185	9		0	185				185	25.8333	22.1667	12.3333	9.16667	7.83333	4.33333	4.5	3.33333	2	1.33333	1.33333	0.833333	0.833333	1.33333	0.666667	1.16667	0.333333	0.333333	0.5	0.833333
0	186	24		0	186	35		0	186	41		0	186	4		0	186	28		0	186	11		0	186				186	23.8333	21.8333	13	10.5	8.16667	4.83333	5	3.66667	3.33333	3.16667	2.16667	0.833333	0.5	0.333333	1	0.5	0.833333	0.833333	0.333333	0.166667
0	187	24		0	187	39		0	187	60		0	187	8		0	187	27		0	187	15		0	187				187	28.8333	28.3333	15.3333	9.5	8	5.66667	5.16667	3.66667	3.33333	2.33333	1.83333	1.83333	0.666667	0.5	1.33333	0.5	0.833333	0.166667	0.5	0.5
0	188	35		0	188	35		0	188	51		0	188	9		0	188	37		0	188	7		0	188				188	29	30.8333	14.5	12.5	7.66667	6	4.83333	3.5	2.33333	2.16667	2.16667	0.833333	1	0.833333	0.333333	1.33333	0.666667	0.833333	0.333333	0.333333
0	189	33		0	189	44		0	189	56		0	189	6		0	189	26		0	189	12		0	189				189	29.5	30.6667	18	11.6667	11.1667	5.5	3.16667	3.66667	3.66667	2.83333	2	2.33333	1.16667	2.66667	1.33333	0.5	1	0.333333	0.166667	0.333333
0	190	45		0	190	48		0	190	83		0	190	5		0	190	38		0	190	11		0	190				190	38.3333	33.6667	19.5	14.6667	7.33333	8	6.33333	3.16667	2.83333	2.66667	1.66667	1.83333	1.5	1	2	0.5	1	1.16667	0.5	0.833333
0	191	47		0	191	49		0	191	66		0	191	12		0	191	36		0	191	16		0	191				191	37.6667	34.6667	20	16.1667	10.1667	7.33333	5.16667	5.33333	4.66667	2.5	2.33333	1.66667	1.33333	1	0.833333	0.333333	0.333333	1.16667	0.166667	0.5
0	192	53		0	192	69		0	192	74		0	192	11		0	192	44		0	192	10		0	192				192	43.5	48.1667	20.6667	16.3333	10.3333	7.5	4.66667	5.83333	5	3.33333	1.66667	1.66667	1.16667	1	0.333333	0.833333	0.166667	0.833333	1.33333	0.5
0	193	55		0	193	60		0	193	101		0	193	11		0	193	48		0	193	14		0	193				193	48.1667	44.8333	25.8333	16	9.5	7.66667	7.5	5.66667	4.16667	2.16667	2.5	2	1.66667	1	0.833333	1	1	1.16667	1	0.333333
0	194	53		0	194	87		0	194	79		0	194	9		0	194	50		0	194	20		0	194				194	49.6667	53.5	23.3333	15	13.8333	8.16667	7.66667	6	5.16667	5.16667	3.33333	0.666667	1.5	1.66667	0.5	1	1	0.5	0.333333	0.333333
0	195	85		0	195	56		0	195	75		0	195	11		0	195	66		0	195	13		0	195				195	51	50.8333	28.1667	15.5	15.5	7.83333	7	5.66667	3.33333	4.33333	4.16667	1.66667	1.66667	1.33333	0.5	0.333333	0.833333	1.16667	0.833333	0.666667
0	196	101		0	196	83		0	196	96		0	196	21		0	196	67		0	196	12		0	196				196	63.3333	55	31.8333	20	12.5	8.5	7	5.83333	4.66667	3.83333	3.5	2.66667	3	1.83333	1.66667	0.833333	1.33333	0.833333	0.666667	1.5
0	197	100		0	197	94		0	197	103		0	197	15		0	197	63		0	197	8		0	197				197	63.8333	58.5	30.5	17.5	13.6667	13	8.66667	6.16667	4.66667	5.16667	2.66667	1.33333	2.33333	2.16667	1.5	0.5	1.66667	1.16667	1.33333	0.666667
0	198	113		0	198	111		0	198	90		0	198	23		0	198	61		0	198	21		0	198				198	69.8333	68.3333	38.5	21.8333	16.6667	11.3333	7.66667	7.5	4.33333	4.33333	4.66667	3.5	1	2.33333	0.833333	1	2.33333	0.666667	1.16667	0.833333
0	199	105		0	199	149		0	199	102		0	199	24		0	199	53		0	199	19		0	199				199	75.3333	76	33.6667	21	16.5	11.6667	8.83333	9.66667	6.16667	4.5	3.33333	2.83333	2.83333	1.33333	1.66667	1.33333	0.833333	1	1.16667	0.666667
0	200	137		0	200	141		0	200	124		0	200	32		0	200	73		0	200	24		0	200				200	88.5	76	40.8333	27.6667	17.1667	14.1667	9.83333	9	7.16667	3.83333	4.83333	4	3.16667	3.16667	2.16667	1.66667	0.833333	0.666667	1.33333	0.833333
0	201	181		0	201	143		0	201	128		0	201	18		0	201	84		0	201	20		0	201				201	95.6667	86.5	43.3333	27.5	19.5	14	8.33333	6.83333	5	5	4	2.66667	1.83333	2	1.33333	1.66667	2	1	1.33333	0.5
0	202	164		0	202	156		0	202	143		0	202	27		0	202	73		0	202	23		0	202				202	97.6667	92.5	42.6667	25.1667	20	11	8	7.33333	6.66667	4	4	2.33333	2.33333	2.33333	2.5	2	1.66667	1.33333	1.33333	0.333333
0	203	189		0	203	178		0	203	160		0	203	28		0	203	114		0	203	30		0	203				203	116.5	96	53.6667	32	20.1667	11.5	10.5	9.5	7.83333	4.66667	5.33333	3.16667	3	2.5	2.16667	1.83333	1.5	1	2.33333	0.666667
0	204	222		0	204	172		0	204	172		0	204	23		0	204	91		0	204	33		0	204				204	118.833	102.333	55.1667	33.3333	19.6667	13.5	11.3333	7	8	5.5	5	3	1.66667	3	1.66667	1	1.66667	0.833333	1	1.16667
0	205	213		0	205	228		0	205	157		0	205	35		0	205	114		0	205	34		0	205				205	130.167	120	56.8333	42.1667	27.1667	15.1667	14.3333	8.66667	7.83333	7.16667	5.83333	4	2.66667	2.33333	1.5	1.16667	1.16667	0.666667	1.16667	0.666667
0	206	264		0	206	256		0	206	195		0	206	31		0	206	126		0	206	39		0	206				206	151.833	121.333	60.3333	41	22.6667	21.3333	13.8333	11.1667	8.5	5.83333	5	5.66667	3.5	4.5	2.83333	2	2.5	1.16667	1.83333	1.5
0	207	281		0	207	301		0	207	183		0	207	43		0	207	130		0	207	46		0	207				207	164	136.333	73	41.6667	26.1667	18.8333	12.5	9.33333	10.6667	6.5	4.5	4	3.66667	3.33333	3.5	1.5	2.16667	1.5	1.83333	1.33333
0	208	322		0	208	336		0	208	197		0	208	54		0	208	143		0	208	32		0	208				208	180.667	152	72.5	49.3333	32.1667	21	12.3333	12.5	9.16667	7.5	6.5	5.66667	3	3	3.83333	2.66667	2.33333	2	1.16667	1.33333
0	209	343		0	209	337		0	209	255		0	209	45		0	209	170		0	209	44		0	209				209	199	161.667	74.5	47.8333	29.3333	20.3333	15.8333	11.1667	8	8	4.33333	4.16667	4	3.66667	3.5	2.83333	2.16667	2.83333	3	2
0	210	342		0	210	373		0	210	232		0	210	41		0	210	205		0	210	40		0	210				210	205.5	179.333	86	53.5	36.3333	24.6667	15.5	13.1667	10.8333	7.66667	5.83333	4.83333	2.83333	2.66667	3	2.33333	3.5	2.5	1.16667	1.16667
0	211	374		0	211	427		0	211	277		0	211	61		0	211	163		0	211	53		0	211				211	225.833	185.333	82.5	59.3333	34.5	27.5	14.5	12.3333	12	9.33333	7.83333	5.33333	5	4	3.16667	3.5	3.16667	2.16667	2.66667	1.83333
0	212	444		0	212	469		0	212	324		0	212	60		0	212	206		0	212	50		0	212				212	258.833	213.333	97	58.5	36.8333	23.8333	15.5	14.6667	12.1667	8.83333	3.5	5.5	4.66667	3.5	2.5	2.83333	2.66667	2.33333	4.33333	1.33333
0	213	489		0	213	472		0	213	324		0	213	58		0	213	231		0	213	59		0	213				213	272.167	229.167	107.333	58.3333	43	26.6667	22.3333	17	11.8333	10.8333	8.33333	5.33333	5.66667	5.5	5.16667	1.66667	2	3.16667	3.33333	2.16667
0	214	502		0	214	512		0	214	366		0	214	78		0	214	257		0	214	71		0	214				214	297.667	236	115.5	70.5	46.5	31.6667	21.5	18.8333	13.3333	10.3333	7	7.16667	4.16667	4.66667	4.5	3.83333	3	2.33333	3.5	3
0	215	575		0	215	623		0	215	361		0	215	95		0	215	256		0	215	84		0	215				215	332.333	270.333	123.333	67.3333	46.8333	30	22.6667	19	16	11.8333	7.66667	6.5	6.5	4.16667	5.5	4.5	4	3.16667	2	3.16667
0	216	615		0	216	680		0	216	404		0	216	104		0	216	262		0	216	90		0	216				216	359.167	291.667	134.833	82	55.1667	37.1667	30.6667	18.6667	14.3333	11.6667	10.6667	6.33333	6.16667	6.16667	4	4.5	4.5	4.16667	3.83333	3.83333
0	217	694		0	217	733		0	217	445		0	217	122		0	217	297		0	217	101		0	217				217	398.667	313.333	137.833	83	53	37.1667	23.8333	25	11.5	14.3333	9.5	9	9.5	5.5	3.83333	4.66667	5.16667	2.66667	2.33333	3.16667
0	218	738		0	218	823		0	218	480		0	218	137		0	218	335		0	218	93		0	218				218	434.333	339.5	142.5	91.6667	55	37.6667	27.8333	22.8333	17.6667	11.6667	10.1667	7.66667	8.33333	6	5	3.5	5	2.66667	4.16667	2.16667
0	219	786		0	219	855		0	219	540		0	219	184		0	219	347		0	219	108		0	219				219	470	361.333	167.5	97	65.1667	40.1667	29.6667	24.8333	16.8333	13.8333	10.8333	8.83333	8.33333	8.16667	6.66667	6.33333	5.16667	4.16667	2.66667	1.5
0	220	896		0	220	931		0	220	568		0	220	165		0	220	413		0	220	147		0	220				220	520	398.667	186	107	63.3333	44.6667	29.8333	25.3333	20.3333	12.5	13.3333	8.16667	9.33333	6.16667	5.5	5.33333	4.33333	4.66667	3	2.66667
0	221	1012		0	221	1033		0	221	591		0	221	213		0	221	411		0	221	136		0	221				221	566	425.333	190.5	112	66.5	45.3333	32	24.6667	16.8333	17.3333	12	13.3333	11	8	4.83333	4.5	5.83333	3.66667	5	2
0	222	1173		0	222	1098		0	222	645		0	222	260		0	222	494		0	222	179		0	222				222	641.5	471.167	198	123.5	73.3333	46.8333	35.3333	23.8333	19.3333	17.8333	17.3333	11.5	7.16667	9	7.16667	5.33333	5.16667	5.66667	4	4.16667
0	223	1180		0	223	1209		0	223	663		0	223	275		0	223	473		0	223	178		0	223				223	663	491.667	223	126.833	76.8333	52.6667	40.3333	21	21.1667	14.8333	13.3333	12.6667	12.1667	8.66667	6.83333	7.16667	6.66667	4.66667	5.5	4.16667
0	224	1378		0	224	1359		0	224	778		0	224	323		0	224	535		0	224	225		0	224				224	766.333	517.333	238.833	140.667	79	53	39.8333	31	23.6667	16.8333	16.3333	11.1667	12.8333	6	7.83333	8.66667	4	5.83333	5.33333	4.5
0	225	1460		0	225	1427		0	225	771		0	225	375		0	225	604		0	225	252		0	225				225	814.833	571	253.333	138.333	82.5	54.3333	42.6667	29.5	21.6667	19.3333	18.8333	16.1667	13.1667	9.16667	8.83333	7.16667	6.83333	6.66667	4.83333	4.66667
0	226	1538		0	226	1597		0	226	878		0	226	446		0	226	638		0	226	290		0	226				226	897.833	616	270.333	156	95.5	64.6667	45	32.6667	31.1667	22.1667	15	16.5	11	7.83333	7	7	8.16667	4.66667	5.5	5.33333
0	227	1735		0	227	1752		0	227	898		0	227	446		0	227	700		0	227	303		0	227				227	972.333	663.5	290	160.833	99	72	46.5	34.3333	28.1667	24.8333	17.5	14.3333	12.6667	12.1667	10.8333	8.83333	6	8.5	7.66667	5
0	228	1939		0	228	1853		0	228	951		0	228	551		0	228	803		0	228	367		0	228				228	1077.33	731.167	324.167	178.667	103.833	68	57.5	43	27	27.8333	19.8333	16.3333	17.1667	11	8.33333	7.66667	9.5	6.83333	7	5.5
0	229	2056		0	229	2049		0	229	1101		0	229	637		0	229	813		0	229	409		0	229				229	1177.5	774.667	337.833	187.667	119.167	71.6667	56	44.6667	31.3333	28.6667	21.5	18	13.1667	14.1667	11.5	10.8333	9.5	7	8.66667	7.83333
0	230	2330		0	230	2109		0	230	1170		0	230	782		0	230	928		0	230	471		0	230				230	1298.33	865	345	190.5	129.5	79.3333	55	40.5	32.5	28.8333	22.3333	21.8333	18	13.8333	11.8333	9	9.83333	8.83333	7.5	6.66667
0	231	2505		0	231	2365		0	231	1374		0	231	851		0	231	932		0	231	564		0	231				231	1431.83	911	403.667	206.5	123.667	89.1667	65.5	48.1667	33.5	26.8333	29	21.3333	18	16.5	13.3333	11.6667	10.1667	7.66667	9	6.5
0	232	2710		0	232	2564		0	232	1442		0	232	1000		0	232	532		0	232	628		0	232				232	1479.33	976.333	400.833	215.333	133	90.3333	61.1667	44.5	37.6667	28.5	23.5	21.3333	17.8333	20.3333	15.8333	15.1667	9.66667	11.5	8.16667	7.16667
0	233	2966		0	233	2787		0	233	1614		0	233	1154		0	233	34		0	233	713		0	233				233	1544.67	1010	415.667	217.833	140.833	87.3333	65.5	57	39.6667	31.5	30.1667	21	18.6667	17	15.5	11.8333	11.5	12.8333	10.1667	6.16667
0	234	3345		0	234	3095		0	234	1686		0	234	1372		0	234	34		0	234	806		0	234				234	1723	1101.83	436	229.333	147.5	102	66.5	56.6667	40.1667	32.1667	30.5	24.8333	23.8333	18.3333	18.3333	12.3333	12.5	11.1667	9	8.83333
0	235	3719		0	235	3440		0	235	1853		0	235	1536		0	235	22		0	235	894		0	235				235	1910.67	1168.5	463.667	250.167	151.5	105.833	75.1667	55.5	43.6667	33	38.6667	31	22.3333	20.5	17.8333	16.8333	16.1667	11.6667	9.66667	10.6667
0	236	4063		0	236	3857		0	236	2007		0	236	1848		0	236	36		0	236	1107		0	236				236	2153	1297.33	501.667	254.5	164	107	82.3333	60.3333	49.8333	37.3333	31.8333	29.5	22.1667	20.5	18.6667	17.1667	14.6667	14.3333	15.1667	11.3333
0	237	4612		0	237	4350		0	237	2241		0	237	2157		0	237	43		0	237	1290		0	237				237	2448.83	1401.33	518.667	275.333	175	114.333	82.6667	62.1667	53.8333	45.5	37.5	30.6667	25.6667	23.6667	19.3333	18.3333	15.5	14.6667	12	11.8333
0	238	5234		0	238	4770		0	238	1531		0	238	2422		0	238	39		0	238	1402		0	238				238	2566.33	1491.5	535.5	295.333	171.5	129.333	84.1667	70	55.8333	43.3333	41.6667	33.8333	25.8333	25.3333	25.1667	18	15.1667	16.6667	13.1667	11.8333
0	239	5953		0	239	1539		0	239	36		0	239	2865		0	239	42		0	239	1630		0	239				239	2010.83	1182.83	426.833	225	151.833	93.8333	69.8333	61	48.6667	43.1667	35.3333	35.5	34	26.1667	27	21.8333	18.6667	16.8333	16.1667	11.8333
0	240	6710		0	240	44		0	240	31		0	240	3312		0	240	48		0	240	1047		0	240				240	1865.33	1018.17	378.833	203.5	132.5	87	57.3333	56	42.3333	37.8333	39.1667	44.8333	34.6667	26	25.5	20.8333	18.3333	17.3333	19	15.1667
0	241	679		0	241	37		0	241	43		0	241	3897		0	241	51		0	241	17		0	241				241	787.333	421.833	158.333	95.5	66.8333	48	37.1667	36.8333	28	27.8333	36.8333	36.3333	33.1667	24.6667	25.6667	20.3333	21.6667	22.6667	16.3333	15.8333
0	242	30		0	242	41		0	242	37		0	242	2272		0	242	58		0	242	18		0	242				242	409.333	228.167	97.5	57.6667	44.8333	40.3333	29.6667	27.5	26.8333	28.3333	42	45.3333	32.8333	34	35	28.3333	19.8333	22	17.5	16.6667
0	243	36		0	243	36		0	243	30		0	243	32		0	243	48		0	243	33		0	243				243	35.8333	42.8333	32.5	32.3333	33	28.6667	26.3333	25.8333	22.1667	22.6667	42.6667	45.8333	41.3333	33.6667	31	32.6667	25.5	19	21.3333	18.3333
0	244	42		0	244	43		0	244	51		0	244	20		0	244	67		0	244	27		0	244				244	41.6667	52.1667	32.5	32.8333	32.8333	30.1667	30.6667	26.5	27	25.3333	47.6667	55.6667	46	37.5	35.6667	32.3333	26.1667	22	21.3333	17.1667
0	245	48		0	245	35		0	245	43		0	245	37		0	245	67		0	245	28		0	245				245	43	58.3333	41.5	37.6667	37	29.6667	28.5	30.1667	29.6667	29.3333	46.8333	51.8333	47.3333	41.5	31.6667	29.8333	30.8333	27.8333	22.1667	18.8333
0	246	53		0	246	68		0	246	43		0	246	37		0	246	63		0	246	30		0	246				246	49	55.8333	46.3333	35.8333	33.3333	35.1667	35.3333	35.3333	28.5	29.6667	53.6667	53.5	51	45.5	35.3333	40	31.3333	24.8333	22.6667	22
0	247	35		0	247	53		0	247	47		0	247	37		0	247	63		0	247	27		0	247				247	43.6667	61.8333	53	43.6667	40.1667	37.3333	37.6667	32.5	28.8333	29	54.5	62.8333	53.5	45.3333	42	36.1667	28.6667	29.1667	22.6667	22.5
0	248	61		0	248	76		0	248	46		0	248	54		0	248	79		0	248	37		0	248				248	58.8333	68	61.1667	43.3333	45.3333	43.8333	37.6667	38.3333	32.8333	36	62.5	71.3333	55.6667	44.6667	42.6667	37.6667	32.6667	31.6667	24.6667	23.8333
0	249	60		0	249	83		0	249	49		0	249	60		0	249	92		0	249	33		0	249				249	62.8333	74.3333	64.3333	54.3333	46	41.5	45	44.1667	39.3333	38.5	68.6667	73.6667	62.8333	54.5	51.5	44.8333	36.3333	38	27.5	27.1667
0	250	79		0	250	108		0	250	51		0	250	81		0	250	68		0	250	31		0	250				250	69.6667	91	73.3333	59.6667	53	48	49	41.5	40.1667	41.3333	70.5	83.1667	73.8333	55.6667	53.8333	46.8333	43.3333	38.3333	35.3333	28.8333
0	251	79		0	251	111		0	251	67		0	251	95		0	251	62		0	251	41		0	251				251	75.8333	91.5	78.1667	64.8333	53.8333	49.1667	53	40.5	42.5	45	80.3333	83.1667	78	65.6667	59	58.5	43.8333	40.3333	39	35.5
0	252	93		0	252	136		0	252	55		0	252	116		0	252	69		0	252	54		0	252				252	87.1667	111.167	82.6667	72.1667	66.1667	61	53.5	55.3333	54.3333	51.3333	94	96.3333	81.8333	71.1667	73	61	50.6667	45.6667	45	38.6667
0	253	115		0	253	206		0	253	86		0	253	155		0	253	117		0	253	53		0	253				253	122	131	97.6667	89	79.6667	78.3333	70.8333	71.6667	68.3333	70.8333	119.5	125	106.333	91	81.3333	67.1667	57.6667	59.5	52.1667	44.5
0	254	197		0	254	307		0	254	123		0	254	197		0	254	182		0	254	92		0	254				254	183	180.833	130.667	120.333	114.667	117.833	110.833	107.833	101.667	97.6667	167.333	166.5	153.333	133	110.167	100	87.8333	80.1667	65.6667	63.3333
0	255	451		0	255	722		0	255	429		0	255	356		0	255	486		0	255	259		0	255				255	450.5	440.5	325.333	306.833	300.167	298.333	300.667	269.167	252.667	230.667	418.667	438.833	380.167	333.833	281.667	247.833	214.833	193	178.333	162
1	0	0		1	0	0		1	0	0		1	0	0		1	0	0		1	0	0		1	0		New
1	1	0		1	1	0		1	1	0		1	1	1		1	1	0		1	1	0		1	1
1	2	0		1	2	0		1	2	0		1	2	0		1	2	0		1	2	0		1	2
1	3	0		1	3	0		1	3	0		1	3	1		1	3	0		1	3	0		1	3
1	4	0		1	4	0		1	4	0		1	4	0		1	4	0		1	4	0		1	4
1	5	0		1	5	0		1	5	0		1	5	0		1	5	0		1	5	0		1	5
1	6	0		1	6	0		1	6	0		1	6	0		1	6	0		1	6	0		1	6
1	7	0		1	7	0		1	7	0		1	7	0		1	7	0		1	7	0		1	7
1	8	0		1	8	0		1	8	0		1	8	0		1	8	0		1	8	0		1	8
1	9	0		1	9	0		1	9	0		1	9	0		1	9	0		1	9	0		1	9
1	10	0		1	10	0		1	10	0		1	10	0		1	10	0		1	10	0		1	10
1	11	0		1	11	0		1	11	0		1	11	0		1	11	0		1	11	0		1	11
1	12	0		1	12	0		1	12	0		1	12	0		1	12	0		1	12	0		1	12
1	13	0		1	13	0		1	13	0		1	13	1		1	13	0		1	13	0		1	13
1	14	0		1	14	0		1	14	0		1	14	0		1	14	1		1	14	0		1	14
1	15	0		1	15	0		1	15	0		1	15	0		1	15	0		1	15	0		1	15
1	16	0		1	16	0		1	16	0		1	16	0		1	16	0		1	16	0		1	16
1	17	0		1	17	0		1	17	0		1	17	0		1	17	0		1	17	0		1	17
1	18	0		1	18	0		1	18	0		1	18	0		1	18	0		1	18	0		1	18
1	19	0		1	19	0		1	19	0		1	19	0		1	19	1		1	19	0		1	19
1	20	0		1	20	1		1	20	0		1	20	0		1	20	0		1	20	0		1	20
1	21	0		1	21	0		1	21	0		1	21	0		1	21	0		1	21	0		1	21
1	22	1		1	22	0		1	22	0		1	22	0		1	22	0		1	22	0		1	22
1	23	0		1	23	0		1	23	0		1	23	0		1	23	0		1	23	0		1	23
1	24	0		1	24	1		1	24	0		1	24	0		1	24	0		1	24	0		1	24
1	25	0		1	25	0		1	25	0		1	25	0		1	25	0		1	25	0		1	25
1	26	0		1	26	0		1	26	0		1	26	1		1	26	0		1	26	0		1	26
1	27	0		1	27	0		1	27	0		1	27	0		1	27	0		1	27	0		1	27
1	28	0		1	28	0		1	28	0		1	28	0		1	28	1		1	28	0		1	28
1	29	0		1	29	0		1	29	0		1	29	0		1	29	0		1	29	0		1	29
1	30	0		1	30	0		1	30	0		1	30	0		1	30	0		1	30	0		1	30
1	31	0		1	31	0		1	31	0		1	31	0		1	31	0		1	31	0		1	31
1	32	0		1	32	0		1	32	0		1	32	0		1	32	0		1	32	0		1	32
1	33	0		1	33	1		1	33	0		1	33	0		1	33	0		1	33	0		1	33
1	34	0		1	34	0		1	34	0		1	34	0		1	34	0		1	34	0		1	34
1	35	0		1	35	0		1	35	0		1	35	0		1	35	1		1	35	0		1	35
1	36	0		1	36	0		1	36	0		1	36	0		1	36	0		1	36	0		1	36
1	37	0		1	37	0		1	37	0		1	37	0		1	37	0		1	37	0		1	37
1	38	0		1	38	0		1	38	0		1	38	0		1	38	0		1	38	0		1	38
1	39	0		1	39	0		1	39	0		1	39	0		1	39	0		1	39	1		1	39
1	40	0		1	40	1		1	40	0		1	40	0		1	40	0		1	40	0		1	40
1	41	0		1	41	0		1	41	0		1	41	0		1	41	0		1	41	0		1	41
1	42	1		1	42	0		1	42	0		1	42	0		1	42	0		1	42	0		1	42
1	43	0		1	43	0		1	43	0		1	43	0		1	43	0		1	43	0		1	43
1	44	0		1	44	0		1	44	0		1	44	0		1	44	0		1	44	0		1	44
1	45	0		1	45	0		1	45	0		1	45	0		1	45	0		1	45	0		1	45
1	46	0		1	46	0		1	46	0		1	46	0		1	46	0		1	46	0		1	46
1	47	0		1	47	0		1	47	0		1	47	0		1	47	0		1	47	0		1	47
1	48	1		1	48	0		1	48	0		1	48	0		1	48	0		1	48	0		1	48
1	49	1		1	49	0		1	49	1		1	49	0		1	49	1		1	49	0		1	49
1	50	1		1	50	0		1	50	0		1	50	0		1	50	1		1	50	0		1	50
1	51	1		1	51	0		1	51	0		1	51	0		1	51	0		1	51	1		1	51
1	52	0		1	52	0		1	52	0		1	52	0		1	52	0		1	52	0		1	52
1	53	0		1	53	0		1	53	0		1	53	0		1	53	0		1	53	0		1	53
1	54	0		1	54	0		1	54	0		1	54	0		1	54	1		1	54	0		1	54
1	55	1		1	55	1		1	55	0		1	55	0		1	55	3		1	55	0		1	55
1	56	0		1	56	0		1	56	0		1	56	0		1	56	0		1	56	0		1	56
1	57	0		1	57	1		1	57	0		1	57	0		1	57	2		1	57	0		1	57
1	58	0		1	58	1		1	58	0		1	58	0		1	58	0		1	58	0		1	58
1	59	1		1	59	0		1	59	0		1	59	0		1	59	1		1	59	0		1	59
1	60	0		1	60	0		1	60	0		1	60	0		1	60	0		1	60	0		1	60
1	61	0		1	61	0		1	61	0		1	61	0		1	61	1		1	61	0		1	61
1	62	0		1	62	0		1	62	0		1	62	0		1	62	1		1	62	1		1	62
1	63	0		1	63	0		1	63	0		1	63	0		1	63	2		1	63	0		1	63
1	64	0		1	64	0		1	64	0		1	64	0		1	64	0		1	64	0		1	64
1	65	0		1	65	1		1	65	0		1	65	0		1	65	1		1	65	0		1	65
1	66	1		1	66	0		1	66	0		1	66	0		1	66	0		1	66	0		1	66
1	67	2		1	67	0		1	67	0		1	67	0		1	67	0		1	67	0		1	67
1	68	1		1	68	0		1	68	0		1	68	0		1	68	0		1	68	0		1	68
1	69	1		1	69	0		1	69	0		1	69	0		1	69	1		1	69	0		1	69
1	70	0		1	70	1		1	70	0		1	70	0		1	70	1		1	70	0		1	70
1	71	0		1	71	0		1	71	0		1	71	0		1	71	1		1	71	0		1	71
1	72	2		1	72	0		1	72	0		1	72	0		1	72	1		1	72	0		1	72
1	73	0		1	73	1		1	73	0		1	73	1		1	73	1		1	73	0		1	73
1	74	0		1	74	0		1	74	0		1	74	1		1	74	1		1	74	0		1	74
1	75	0		1	75	0		1	75	0		1	75	0		1	75	2		1	75	0		1	75
1	76	1		1	76	0		1	76	0		1	76	0		1	76	1		1	76	0		1	76
1	77	0		1	77	0		1	77	0		1	77	0		1	77	0		1	77	0		1	77
1	78	1		1	78	1		1	78	0		1	78	0		1	78	2		1	78	1		1	78
1	79	0		1	79	0		1	79	0		1	79	0		1	79	0		1	79	1		1	79
1	80	1		1	80	0		1	80	0		1	80	0		1	80	2		1	80	0		1	80
1	81	3		1	81	1		1	81	0		1	81	0		1	81	2		1	81	1		1	81
1	82	1		1	82	0		1	82	0		1	82	0		1	82	1		1	82	0		1	82
1	83	0		1	83	0		1	83	0		1	83	0		1	83	1		1	83	0		1	83
1	84	0		1	84	0		1	84	0		1	84	0		1	84	1		1	84	1		1	84
1	85	1		1	85	0		1	85	0		1	85	0		1	85	0		1	85	0		1	85
1	86	0		1	86	1		1	86	0		1	86	0		1	86	0		1	86	1		1	86
1	87	0		1	87	0		1	87	0		1	87	0		1	87	0		1	87	0		1	87
1	88	1		1	88	0		1	88	0		1	88	0		1	88	0		1	88	0		1	88
1	89	0		1	89	0		1	89	0		1	89	0		1	89	1		1	89	1		1	89
1	90	1		1	90	1		1	90	0		1	90	0		1	90	1		1	90	0		1	90
1	91	1		1	91	0		1	91	0		1	91	0		1	91	1		1	91	0		1	91
1	92	0		1	92	1		1	92	0		1	92	0		1	92	1		1	92	1		1	92
1	93	1		1	93	1		1	93	0		1	93	0		1	93	2		1	93	0		1	93
1	94	1		1	94	1		1	94	0		1	94	0		1	94	0		1	94	1		1	94
1	95	2		1	95	1		1	95	0		1	95	0		1	95	0		1	95	1		1	95
1	96	1		1	96	1		1	96	0		1	96	0		1	96	3		1	96	0		1	96
1	97	0		1	97	0		1	97	0		1	97	0		1	97	0		1	97	1		1	97
1	98	1		1	98	0		1	98	0		1	98	0		1	98	1		1	98	1		1	98
1	99	1		1	99	0		1	99	0		1	99	0		1	99	0		1	99	0		1	99
1	100	1		1	100	0		1	100	0		1	100	0		1	100	3		1	100	0		1	100
1	101	0		1	101	0		1	101	0		1	101	0		1	101	0		1	101	0		1	101
1	102	0		1	102	1		1	102	0		1	102	0		1	102	3		1	102	0		1	102
1	103	0		1	103	0		1	103	0		1	103	0		1	103	5		1	103	1		1	103
1	104	1		1	104	0		1	104	0		1	104	0		1	104	4		1	104	0		1	104
1	105	0		1	105	1		1	105	0		1	105	0		1	105	2		1	105	0		1	105
1	106	1		1	106	0		1	106	0		1	106	0		1	106	1		1	106	0		1	106
1	107	1		1	107	1		1	107	0		1	107	1		1	107	1		1	107	0		1	107
1	108	2		1	108	0		1	108	1		1	108	0		1	108	1		1	108	1		1	108
1	109	1		1	109	1		1	109	0		1	109	0		1	109	3		1	109	0		1	109
1	110	1		1	110	0		1	110	0		1	110	0		1	110	2		1	110	1		1	110
1	111	1		1	111	1		1	111	0		1	111	1		1	111	3		1	111	1		1	111
1	112	0		1	112	2		1	112	0		1	112	0		1	112	0		1	112	2		1	112
1	113	0		1	113	0		1	113	0		1	113	0		1	113	2		1	113	0		1	113
1	114	1		1	114	0		1	114	0		1	114	0		1	114	4		1	114	1		1	114
1	115	1		1	115	1		1	115	0		1	115	1		1	115	7		1	115	1		1	115
1	116	0		1	116	1		1	116	0		1	116	0		1	116	3		1	116	0		1	116
1	117	0		1	117	0		1	117	1		1	117	0		1	117	3		1	117	0		1	117
1	118	1		1	118	3		1	118	0		1	118	0		1	118	0		1	118	0		1	118
1	119	3		1	119	2		1	119	0		1	119	0		1	119	5		1	119	1		1	119
1	120	2		1	120	0		1	120	1		1	120	0		1	120	4		1	120	1		1	120
1	121	0		1	121	0		1	121	2		1	121	0		1	121	2		1	121	0		1	121
1	122	1		1	122	2		1	122	0		1	122	1		1	122	3		1	122	2		1	122
1	123	1		1	123	2		1	123	0		1	123	0		1	123	4		1	123	1		1	123
1	124	2		1	124	0		1	124	0		1	124	1		1	124	6		1	124	0		1	124
1	125	1		1	125	0		1	125	1		1	125	1		1	125	2		1	125	1		1	125
1	126	0		1	126	2		1	126	3		1	126	0		1	126	6		1	126	0		1	126
1	127	2		1	127	1		1	127	1		1	127	1		1	127	5		1	127	2		1	127
1	128	1		1	128	0		1	128	4		1	128	0		1	128	2		1	128	3		1	128
1	129	2		1	129	1		1	129	1		1	129	0		1	129	1		1	129	1		1	129
1	130	0		1	130	1		1	130	1		1	130	0		1	130	1		1	130	1		1	130
1	131	0		1	131	3		1	131	1		1	131	0		1	131	5		1	131	1		1	131
1	132	2		1	132	3		1	132	0		1	132	0		1	132	3		1	132	0		1	132
1	133	1		1	133	0		1	133	1		1	133	0		1	133	4		1	133	1		1	133
1	134	2		1	134	1		1	134	2		1	134	1		1	134	3		1	134	2		1	134
1	135	1		1	135	3		1	135	3		1	135	0		1	135	5		1	135	0		1	135
1	136	0		1	136	0		1	136	2		1	136	1		1	136	0		1	136	1		1	136
1	137	1		1	137	4		1	137	3		1	137	0		1	137	3		1	137	3		1	137
1	138	1		1	138	2		1	138	2		1	138	1		1	138	4		1	138	1		1	138
1	139	2		1	139	3		1	139	2		1	139	0		1	139	1		1	139	0		1	139
1	140	2		1	140	1		1	140	1		1	140	0		1	140	0		1	140	1		1	140
1	141	2		1	141	6		1	141	3		1	141	1		1	141	8		1	141	0		1	141
1	142	4		1	142	5		1	142	1		1	142	0		1	142	4		1	142	1		1	142
1	143	3		1	143	2		1	143	4		1	143	0		1	143	6		1	143	1		1	143
1	144	1		1	144	2		1	144	1		1	144	0		1	144	6		1	144	1		1	144
1	145	0		1	145	1		1	145	3		1	145	4		1	145	3		1	145	1		1	145
1	146	1		1	146	3		1	146	1		1	146	0		1	146	6		1	146	3		1	146
1	147	4		1	147	2		1	147	1		1	147	0		1	147	10		1	147	5		1	147
1	148	1		1	148	3		1	148	3		1	148	1		1	148	7		1	148	3		1	148
1	149	8		1	149	2		1	149	5		1	149	1		1	149	8		1	149	2		1	149
1	150	3		1	150	4		1	150	3		1	150	1		1	150	9		1	150	4		1	150
1	151	5		1	151	3		1	151	1		1	151	1		1	151	5		1	151	2		1	151
1	152	3		1	152	2		1	152	4		1	152	0		1	152	8		1	152	5		1	152
1	153	5		1	153	6		1	153	3		1	153	0		1	153	10		1	153	4		1	153
1	154	2		1	154	3		1	154	4		1	154	0		1	154	9		1	154	2		1	154
1	155	1		1	155	5		1	155	6		1	155	2		1	155	9		1	155	7		1	155
1	156	5		1	156	8		1	156	2		1	156	0		1	156	4		1	156	2		1	156
1	157	4		1	157	6		1	157	7		1	157	2		1	157	7		1	157	3		1	157
1	158	6		1	158	7		1	158	5		1	158	0		1	158	12		1	158	7		1	158
1	159	3		1	159	5		1	159	5		1	159	1		1	159	11		1	159	1		1	159
1	160	6		1	160	3		1	160	5		1	160	1		1	160	8		1	160	3		1	160
1	161	4		1	161	8		1	161	3		1	161	3		1	161	11		1	161	3		1	161
1	162	6		1	162	1		1	162	9		1	162	2		1	162	9		1	162	5		1	162
1	163	4		1	163	3		1	163	7		1	163	3		1	163	15		1	163	2		1	163
1	164	8		1	164	6		1	164	9		1	164	2		1	164	6		1	164	8		1	164
1	165	5		1	165	3		1	165	6		1	165	2		1	165	14		1	165	3		1	165
1	166	5		1	166	9		1	166	8		1	166	1		1	166	5		1	166	3		1	166
1	167	6		1	167	9		1	167	15		1	167	0		1	167	11		1	167	6		1	167
1	168	3		1	168	4		1	168	18		1	168	0		1	168	19		1	168	3		1	168
1	169	5		1	169	7		1	169	11		1	169	3		1	169	13		1	169	6		1	169
1	170	11		1	170	9		1	170	8		1	170	2		1	170	7		1	170	2		1	170
1	171	7		1	171	17		1	171	11		1	171	1		1	171	11		1	171	5		1	171
1	172	12		1	172	7		1	172	17		1	172	2		1	172	11		1	172	6		1	172
1	173	7		1	173	10		1	173	14		1	173	3		1	173	25		1	173	5		1	173
1	174	7		1	174	20		1	174	12		1	174	2		1	174	17		1	174	10		1	174
1	175	10		1	175	14		1	175	21		1	175	10		1	175	18		1	175	6		1	175
1	176	12		1	176	16		1	176	22		1	176	3		1	176	21		1	176	6		1	176
1	177	17		1	177	12		1	177	18		1	177	7		1	177	21		1	177	6		1	177
1	178	14		1	178	15		1	178	27		1	178	5		1	178	16		1	178	1		1	178
1	179	14		1	179	24		1	179	14		1	179	4		1	179	23		1	179	9		1	179
1	180	17		1	180	25		1	180	32		1	180	0		1	180	21		1	180	7		1	180
1	181	17		1	181	19		1	181	28		1	181	3		1	181	27		1	181	8		1	181
1	182	23		1	182	17		1	182	26		1	182	10		1	182	26		1	182	10		1	182
1	183	17		1	183	22		1	183	31		1	183	8		1	183	22		1	183	12		1	183
1	184	16		1	184	30		1	184	36		1	184	5		1	184	21		1	184	7		1	184
1	185	30		1	185	25		1	185	33		1	185	6		1	185	32		1	185	7		1	185
1	186	27		1	186	35		1	186	36		1	186	6		1	186	17		1	186	10		1	186
1	187	32		1	187	43		1	187	43		1	187	13		1	187	34		1	187	5		1	187
1	188	34		1	188	49		1	188	46		1	188	6		1	188	39		1	188	11		1	188
1	189	36		1	189	61		1	189	47		1	189	6		1	189	24		1	189	10		1	189
1	190	50		1	190	60		1	190	37		1	190	7		1	190	37		1	190	11		1	190
1	191	39		1	191	51		1	191	50		1	191	6		1	191	49		1	191	13		1	191
1	192	74		1	192	80		1	192	55		1	192	10		1	192	51		1	192	19		1	192
1	193	51		1	193	78		1	193	65		1	193	12		1	193	46		1	193	17		1	193
1	194	75		1	194	80		1	194	75		1	194	14		1	194	65		1	194	12		1	194
1	195	84		1	195	85		1	195	49		1	195	13		1	195	59		1	195	15		1	195
1	196	73		1	196	103		1	196	66		1	196	11		1	196	62		1	196	15		1	196
1	197	74		1	197	124		1	197	68		1	197	16		1	197	52		1	197	17		1	197
1	198	96		1	198	147		1	198	71		1	198	20		1	198	58		1	198	18		1	198
1	199	112		1	199	145		1	199	76		1	199	31		1	199	65		1	199	27		1	199
1	200	105		1	200	149		1	200	80		1	200	23		1	200	78		1	200	21		1	200
1	201	126		1	201	163		1	201	102		1	201	19		1	201	91		1	201	18		1	201
1	202	136		1	202	198		1	202	103		1	202	18		1	202	80		1	202	20		1	202
1	203	151		1	203	188		1	203	107		1	203	25		1	203	80		1	203	25		1	203
1	204	155		1	204	227		1	204	104		1	204	18		1	204	85		1	204	25		1	204
1	205	168		1	205	254		1	205	139		1	205	29		1	205	107		1	205	23		1	205
1	206	202		1	206	232		1	206	129		1	206	35		1	206	102		1	206	28		1	206
1	207	191		1	207	300		1	207	143		1	207	42		1	207	111		1	207	31		1	207
1	208	208		1	208	346		1	208	153		1	208	48		1	208	118		1	208	39		1	208
1	209	259		1	209	324		1	209	172		1	209	55		1	209	121		1	209	39		1	209
1	210	278		1	210	387		1	210	171		1	210	57		1	210	136		1	210	47		1	210
1	211	278		1	211	398		1	211	181		1	211	92		1	211	128		1	211	35		1	211
1	212	358		1	212	467		1	212	201		1	212	62		1	212	146		1	212	46		1	212
1	213	346		1	213	533		1	213	201		1	213	80		1	213	157		1	213	58		1	213
1	214	366		1	214	502		1	214	202		1	214	93		1	214	195		1	214	58		1	214
1	215	427		1	215	570		1	215	261		1	215	96		1	215	203		1	215	65		1	215
1	216	472		1	216	607		1	216	273		1	216	109		1	216	218		1	216	71		1	216
1	217	524		1	217	679		1	217	265		1	217	116		1	217	215		1	217	81		1	217
1	218	545		1	218	766		1	218	282		1	218	134		1	218	219		1	218	91		1	218
1	219	654		1	219	722		1	219	267		1	219	152		1	219	244		1	219	129		1	219
1	220	675		1	220	860		1	220	334		1	220	143		1	220	263		1	220	117		1	220
1	221	710		1	221	882		1	221	361		1	221	184		1	221	293		1	221	122		1	221
1	222	794		1	222	966		1	222	374		1	222	244		1	222	298		1	222	151		1	222
1	223	890		1	223	980		1	223	351		1	223	240		1	223	312		1	223	177		1	223
1	224	906		1	224	1008		1	224	401		1	224	275		1	224	306		1	224	208		1	224
1	225	984		1	225	1114		1	225	438		1	225	308		1	225	349		1	225	233		1	225
1	226	1057		1	226	1254		1	226	448		1	226	303		1	226	383		1	226	251		1	226
1	227	1182		1	227	1274		1	227	493		1	227	348		1	227	395		1	227	289		1	227
1	228	1302		1	228	1395		1	228	538		1	228	411		1	228	421		1	228	320		1	228
1	229	1413		1	229	1473		1	229	524		1	229	429		1	229	474		1	229	335		1	229
1	230	1592		1	230	1562		1	230	578		1	230	564		1	230	484		1	230	410		1	230
1	231	1641		1	231	1676		1	231	571		1	231	627		1	231	544		1	231	407		1	231
1	232	1857		1	232	1816		1	232	689		1	232	670		1	232	346		1	232	480		1	232
1	233	2055		1	233	1900		1	233	707		1	233	774		1	233	27		1	233	597		1	233
1	234	2280		1	234	2073		1	234	704		1	234	875		1	234	50		1	234	629		1	234
1	235	2337		1	235	2189		1	235	802		1	235	987		1	235	46		1	235	650		1	235
1	236	2663		1	236	2405		1	236	836		1	236	1071		1	236	43		1	236	766		1	236
1	237	2838		1	237	2562		1	237	927		1	237	1145		1	237	43		1	237	893		1	237
1	238	3153		1	238	2779		1	238	658		1	238	1366		1	238	41		1	238	952		1	238
1	239	3549		1	239	879		1	239	30		1	239	1517		1	239	52		1	239	1070		1	239
1	240	3707		1	240	55		1	240	21		1	240	1685		1	240	47		1	240	594		1	240
1	241	410		1	241	57		1	241	25		1	241	1975		1	241	44		1	241	20		1	241
1	242	52		1	242	81		1	242	35		1	242	1121		1	242	60		1	242	20		1	242
1	243	50		1	243	54		1	243	27		1	243	45		1	243	62		1	243	19		1	243
1	244	70		1	244	77		1	244	32		1	244	46		1	244	66		1	244	22		1	244
1	245	77		1	245	82		1	245	28		1	245	56		1	245	73		1	245	34		1	245
1	246	69		1	246	77		1	246	30		1	246	49		1	246	69		1	246	41		1	246
1	247	87		1	247	78		1	247	38		1	247	75		1	247	62		1	247	31		1	247
1	248	86		1	248	104		1	248	40		1	248	70		1	248	80		1	248	28		1	248
1	249	94		1	249	116		1	249	29		1	249	88		1	249	81		1	249	38		1	249
1	250	113		1	250	155		1	250	48		1	250	109		1	250	77		1	250	44		1	250
1	251	83		1	251	153		1	251	56		1	251	113		1	251	99		1	251	45		1	251
1	252	125		1	252	189		1	252	66		1	252	148		1	252	87		1	252	52		1	252
1	253	166		1	253	206		1	253	89		1	253	135		1	253	134		1	253	56		1	253
1	254	217		1	254	269		1	254	127		1	254	209		1	254	187		1	254	76		1	254
1	255	486		1	255	720		1	255	392		1	255	405		1	255	472		1	255	168		1	255
2	0	0		2	0	0		2	0	1		2	0	2		2	0	0		2	0	0		2	0		New
2	1	0		2	1	0		2	1	0		2	1	1		2	1	0		2	1	0		2	1
2	2	0		2	2	0		2	2	0		2	2	0		2	2	0		2	2	0		2	2
2	3	0		2	3	0		2	3	0		2	3	0		2	3	0		2	3	0		2	3
2	4	0		2	4	0		2	4	0		2	4	0		2	4	0		2	4	0		2	4
2	5	0		2	5	0		2	5	0		2	5	0		2	5	0		2	5	0		2	5
2	6	0		2	6	0		2	6	0		2	6	0		2	6	0		2	6	0		2	6
2	7	0		2	7	0		2	7	0		2	7	0		2	7	0		2	7	0		2	7
2	8	0		2	8	0		2	8	0		2	8	0		2	8	0		2	8	0		2	8
2	9	0		2	9	0		2	9	0		2	9	0		2	9	0		2	9	0		2	9
2	10	0		2	10	0		2	10	0		2	10	0		2	10	0		2	10	0		2	10
2	11	0		2	11	0		2	11	0		2	11	0		2	11	0		2	11	0		2	11
2	12	0		2	12	0		2	12	0		2	12	0		2	12	0		2	12	0		2	12
2	13	0		2	13	0		2	13	0		2	13	0		2	13	0		2	13	0		2	13
2	14	0		2	14	0		2	14	0		2	14	0		2	14	0		2	14	0		2	14
2	15	0		2	15	0		2	15	0		2	15	0		2	15	0		2	15	0		2	15
2	16	0		2	16	0		2	16	0		2	16	0		2	16	0		2	16	0		2	16
2	17	1		2	17	0		2	17	0		2	17	0		2	17	0		2	17	0		2	17
2	18	0		2	18	0		2	18	0		2	18	0		2	18	0		2	18	0		2	18
2	19	0		2	19	0		2	19	0		2	19	0		2	19	0		2	19	0		2	19
2	20	0		2	20	0		2	20	0		2	20	0		2	20	0		2	20	0		2	20
2	21	0		2	21	0		2	21	0		2	21	0		2	21	0		2	21	0		2	21
2	22	0		2	22	0		2	22	0		2	22	0		2	22	0		2	22	0		2	22
2	23	0		2	23	0		2	23	0		2	23	0		2	23	0		2	23	0		2	23
2	24	0		2	24	0		2	24	0		2	24	0		2	24	0		2	24	0		2	24
2	25	0		2	25	1		2	25	0		2	25	0		2	25	0		2	25	0		2	25
2	26	0		2	26	0		2	26	0		2	26	0		2	26	0		2	26	0		2	26
2	27	0		2	27	0		2	27	1		2	27	0		2	27	0		2	27	0		2	27
2	28	0		2	28	0		2	28	1		2	28	0		2	28	0		2	28	0		2	28
2	29	0		2	29	0		2	29	0		2	29	0		2	29	0		2	29	0		2	29
2	30	0		2	30	0		2	30	0		2	30	0		2	30	0		2	30	0		2	30
2	31	0		2	31	0		2	31	0		2	31	0		2	31	0		2	31	0		2	31
2	32	0		2	32	0		2	32	0		2	32	1		2	32	0		2	32	0		2	32
2	33	0		2	33	0		2	33	0		2	33	0		2	33	0		2	33	0		2	33
2	34	0		2	34	0		2	34	0		2	34	0		2	34	0		2	34	0		2	34
2	35	0		2	35	0		2	35	0		2	35	0		2	35	0		2	35	0		2	35
2	36	0		2	36	0		2	36	0		2	36	0		2	36	0		2	36	0		2	36
2	37	0		2	37	0		2	37	0		2	37	0		2	37	0		2	37	0		2	37
2	38	0		2	38	0		2	38	0		2	38	0		2	38	0		2	38	0		2	38
2	39	0		2	39	0		2	39	0		2	39	0		2	39	0		2	39	0		2	39
2	40	0		2	40	0		2	40	0		2	40	0		2	40	0		2	40	0		2	40
2	41	0		2	41	1		2	41	0		2	41	0		2	41	0		2	41	0		2	41
2	42	0		2	42	0		2	42	0		2	42	0		2	42	0		2	42	0		2	42
2	43	0		2	43	0		2	43	1		2	43	0		2	43	0		2	43	0		2	43
2	44	0		2	44	0		2	44	0		2	44	0		2	44	0		2	44	0		2	44
2	45	0		2	45	0		2	45	0		2	45	0		2	45	1		2	45	0		2	45
2	46	0		2	46	1		2	46	0		2	46	0		2	46	0		2	46	0		2	46
2	47	0		2	47	0		2	47	0		2	47	0		2	47	0		2	47	0		2	47
2	48	0		2	48	0		2	48	0		2	48	0		2	48	1		2	48	0		2	48
2	49	0		2	49	0		2	49	0		2	49	0		2	49	0		2	49	1		2	49
2	50	1		2	50	1		2	50	0		2	50	0		2	50	1		2	50	0		2	50
2	51	0		2	51	0		2	51	0		2	51	0		2	51	0		2	51	0		2	51
2	52	0		2	52	1		2	52	0		2	52	0		2	52	0		2	52	0		2	52
2	53	0		2	53	0		2	53	0		2	53	0		2	53	0		2	53	0		2	53
2	54	0		2	54	0		2	54	0		2	54	0		2	54	0		2	54	0		2	54
2	55	0		2	55	1		2	55	0		2	55	0		2	55	0		2	55	0		2	55
2	56	0		2	56	1		2	56	0		2	56	0		2	56	0		2	56	0		2	56
2	57	1		2	57	0		2	57	0		2	57	0		2	57	0		2	57	0		2	57
2	58	0		2	58	0		2	58	0		2	58	0		2	58	1		2	58	0		2	58
2	59	0		2	59	0		2	59	0		2	59	0		2	59	1		2	59	0		2	59
2	60	0		2	60	0		2	60	0		2	60	0		2	60	0		2	60	0		2	60
2	61	1		2	61	1		2	61	0		2	61	1		2	61	0		2	61	1		2	61
2	62	0		2	62	0		2	62	0		2	62	0		2	62	0		2	62	0		2	62
2	63	0		2	63	0		2	63	0		2	63	0		2	63	1		2	63	0		2	63
2	64	0		2	64	2		2	64	0		2	64	0		2	64	0		2	64	0		2	64
2	65	0		2	65	0		2	65	0		2	65	0		2	65	0		2	65	0		2	65
2	66	0		2	66	0		2	66	0		2	66	0		2	66	0		2	66	0		2	66
2	67	0		2	67	0		2	67	0		2	67	0		2	67	0		2	67	0		2	67
2	68	1		2	68	1		2	68	0		2	68	0		2	68	0		2	68	0		2	68
2	69	0		2	69	0		2	69	0		2	69	0		2	69	0		2	69	0		2	69
2	70	0		2	70	1		2	70	1		2	70	0		2	70	0		2	70	0		2	70
2	71	0		2	71	0		2	71	0		2	71	0		2	71	1		2	71	0		2	71
2	72	0		2	72	0		2	72	0		2	72	0		2	72	1		2	72	0		2	72
2	73	0		2	73	1		2	73	0		2	73	0		2	73	0		2	73	0		2	73
2	74	0		2	74	0		2	74	0		2	74	0		2	74	0		2	74	0		2	74
2	75	0		2	75	0		2	75	0		2	75	0		2	75	1		2	75	0		2	75
2	76	0		2	76	0		2	76	1		2	76	0		2	76	0		2	76	1		2	76
2	77	0		2	77	0		2	77	0		2	77	0		2	77	0		2	77	0		2	77
2	78	0		2	78	0		2	78	0		2	78	0		2	78	1		2	78	0		2	78
2	79	0		2	79	0		2	79	0		2	79	0		2	79	0		2	79	0		2	79
2	80	0		2	80	1		2	80	0		2	80	0		2	80	0		2	80	0		2	80
2	81	0		2	81	0		2	81	0		2	81	0		2	81	1		2	81	0		2	81
2	82	0		2	82	0		2	82	0		2	82	0		2	82	2		2	82	0		2	82
2	83	0		2	83	1		2	83	0		2	83	0		2	83	0		2	83	1		2	83
2	84	0		2	84	2		2	84	0		2	84	0		2	84	1		2	84	0		2	84
2	85	0		2	85	0		2	85	0		2	85	0		2	85	0		2	85	0		2	85
2	86	0		2	86	0		2	86	0		2	86	0		2	86	1		2	86	0		2	86
2	87	0		2	87	0		2	87	0		2	87	0		2	87	0		2	87	0		2	87
2	88	0		2	88	1		2	88	0		2	88	0		2	88	2		2	88	0		2	88
2	89	0		2	89	1		2	89	0		2	89	0		2	89	0		2	89	0		2	89
2	90	2		2	90	1		2	90	0		2	90	0		2	90	1		2	90	0		2	90
2	91	0		2	91	1		2	91	0		2	91	0		2	91	0		2	91	0		2	91
2	92	0		2	92	0		2	92	0		2	92	0		2	92	0		2	92	0		2	92
2	93	0		2	93	0		2	93	0		2	93	0		2	93	2		2	93	0		2	93
2	94	0		2	94	0		2	94	0		2	94	0		2	94	0		2	94	1		2	94
2	95	0		2	95	0		2	95	0		2	95	0		2	95	1		2	95	0		2	95
2	96	1		2	96	2		2	96	0		2	96	0		2	96	1		2	96	0		2	96
2	97	1		2	97	1		2	97	0		2	97	0		2	97	0		2	97	0		2	97
2	98	2		2	98	0		2	98	0		2	98	0		2	98	0		2	98	0		2	98
2	99	0		2	99	0		2	99	0		2	99	0		2	99	2		2	99	0		2	99
2	100	1		2	100	2		2	100	0		2	100	0		2	100	2		2	100	1		2	100
2	101	1		2	101	0		2	101	0		2	101	0		2	101	1		2	101	0		2	101
2	102	1		2	102	2		2	102	0		2	102	0		2	102	1		2	102	1		2	102
2	103	1		2	103	0		2	103	0		2	103	0		2	103	0		2	103	0		2	103
2	104	0		2	104	0		2	104	0		2	104	0		2	104	0		2	104	0		2	104
2	105	0		2	105	0		2	105	0		2	105	0		2	105	0		2	105	0		2	105
2	106	2		2	106	0		2	106	0		2	106	0		2	106	2		2	106	0		2	106
2	107	2		2	107	1		2	107	0		2	107	0		2	107	1		2	107	0		2	107
2	108	1		2	108	0		2	108	0		2	108	1		2	108	1		2	108	0		2	108
2	109	1		2	109	2		2	109	0		2	109	0		2	109	1		2	109	0		2	109
2	110	2		2	110	0		2	110	0		2	110	0		2	110	1		2	110	0		2	110
2	111	0		2	111	2		2	111	0		2	111	0		2	111	2		2	111	1		2	111
2	112	0		2	112	1		2	112	1		2	112	0		2	112	1		2	112	1		2	112
2	113	0		2	113	0		2	113	0		2	113	0		2	113	0		2	113	0		2	113
2	114	2		2	114	1		2	114	0		2	114	0		2	114	1		2	114	0		2	114
2	115	1		2	115	0		2	115	0		2	115	1		2	115	1		2	115	2		2	115
2	116	3		2	116	5		2	116	0		2	116	0		2	116	2		2	116	2		2	116
2	117	0		2	117	2		2	117	0		2	117	0		2	117	2		2	117	1		2	117
2	118	1		2	118	0		2	118	0		2	118	0		2	118	0		2	118	0		2	118
2	119	0		2	119	1		2	119	1		2	119	0		2	119	1		2	119	0		2	119
2	120	1		2	120	2		2	120	0		2	120	0		2	120	0		2	120	0		2	120
2	121	1		2	121	2		2	121	1		2	121	0		2	121	1		2	121	0		2	121
2	122	2		2	122	1		2	122	0		2	122	0		2	122	1		2	122	0		2	122
2	123	2		2	123	1		2	123	0		2	123	1		2	123	1		2	123	0		2	123
2	124	0		2	124	3		2	124	0		2	124	1		2	124	2		2	124	1		2	124
2	125	0		2	125	0		2	125	0		2	125	0		2	125	2		2	125	1		2	125
2	126	0		2	126	4		2	126	0		2	126	0		2	126	2		2	126	0		2	126
2	127	0		2	127	1		2	127	1		2	127	0		2	127	0		2	127	2		2	127
2	128	0		2	128	6		2	128	0		2	128	0		2	128	0		2	128	0		2	128
2	129	0		2	129	4		2	129	0		2	129	0		2	129	0		2	129	1		2	129
2	130	3		2	130	2		2	130	0		2	130	1		2	130	4		2	130	1		2	130
2	131	3		2	131	7		2	131	2		2	131	0		2	131	2		2	131	2		2	131
2	132	3		2	132	2		2	132	0		2	132	0		2	132	2		2	132	2		2	132
2	133	0		2	133	4		2	133	0		2	133	1		2	133	0		2	133	1		2	133
2	134	1		2	134	6		2	134	0		2	134	0		2	134	1		2	134	1		2	134
2	135	3		2	135	1		2	135	1		2	135	0		2	135	1		2	135	0		2	135
2	136	0		2	136	2		2	136	0		2	136	1		2	136	3		2	136	2		2	136
2	137	3		2	137	4		2	137	1		2	137	0		2	137	1		2	137	0		2	137
2	138	0		2	138	0		2	138	1		2	138	0		2	138	1		2	138	1		2	138
2	139	1		2	139	1		2	139	3		2	139	0		2	139	3		2	139	3		2	139
2	140	1		2	140	5		2	140	0		2	140	0		2	140	1		2	140	1		2	140
2	141	1		2	141	5		2	141	1		2	141	0		2	141	3		2	141	0		2	141
2	142	1		2	142	2		2	142	0		2	142	0		2	142	2		2	142	3		2	142
2	143	2		2	143	8		2	143	0		2	143	1		2	143	5		2	143	2		2	143
2	144	2		2	144	1		2	144	0		2	144	1		2	144	2		2	144	2		2	144
2	145	2		2	145	9		2	145	0		2	145	1		2	145	3		2	145	0		2	145
2	146	1		2	146	2		2	146	2		2	146	0		2	146	3		2	146	1		2	146
2	147	1		2	147	1		2	147	2		2	147	0		2	147	3		2	147	2		2	147
2	148	2		2	148	2		2	148	0		2	148	0		2	148	4		2	148	3		2	148
2	149	1		2	149	1		2	149	0		2	149	0		2	149	4		2	149	2		2	149
2	150	2		2	150	4		2	150	0		2	150	1		2	150	2		2	150	1		2	150
2	151	1		2	151	5		2	151	2		2	151	0		2	151	4		2	151	2		2	151
2	152	1		2	152	2		2	152	3		2	152	2		2	152	7		2	152	0		2	152
2	153	1		2	153	6		2	153	1		2	153	0		2	153	5		2	153	1		2	153
2	154	1		2	154	4		2	154	3		2	154	0		2	154	4		2	154	2		2	154
2	155	2		2	155	5		2	155	2		2	155	0		2	155	3		2	155	2		2	155
2	156	2		2	156	5		2	156	1		2	156	0		2	156	4		2	156	2		2	156
2	157	5		2	157	9		2	157	0		2	157	1		2	157	1		2	157	1		2	157
2	158	2		2	158	8		2	158	1		2	158	1		2	158	2		2	158	2		2	158
2	159	2		2	159	8		2	159	3		2	159	1		2	159	4		2	159	1		2	159
2	160	6		2	160	4		2	160	2		2	160	1		2	160	11		2	160	2		2	160
2	161	6		2	161	3		2	161	0		2	161	0		2	161	5		2	161	2		2	161
2	162	2		2	162	4		2	162	2		2	162	0		2	162	5		2	162	1		2	162
2	163	5		2	163	5		2	163	3		2	163	0		2	163	7		2	163	0		2	163
2	164	3		2	164	5		2	164	1		2	164	1		2	164	4		2	164	5		2	164
2	165	9		2	165	7		2	165	4		2	165	2		2	165	6		2	165	4		2	165
2	166	7		2	166	7		2	166	3		2	166	1		2	166	11		2	166	3		2	166
2	167	4		2	167	6		2	167	2		2	167	1		2	167	7		2	167	1		2	167
2	168	5		2	168	12		2	168	3		2	168	3		2	168	6		2	168	3		2	168
2	169	6		2	169	8		2	169	2		2	169	2		2	169	4		2	169	7		2	169
2	170	7		2	170	15		2	170	5		2	170	1		2	170	4		2	170	3		2	170
2	171	8		2	171	11		2	171	3		2	171	1		2	171	5		2	171	4		2	171
2	172	10		2	172	11		2	172	3		2	172	2		2	172	11		2	172	5		2	172
2	173	10		2	173	9		2	173	2		2	173	3		2	173	14		2	173	0		2	173
2	174	6		2	174	5		2	174	8		2	174	2		2	174	12		2	174	5		2	174
2	175	8		2	175	17		2	175	3		2	175	1		2	175	8		2	175	2		2	175
2	176	10		2	176	11		2	176	3		2	176	2		2	176	10		2	176	2		2	176
2	177	11		2	177	13		2	177	5		2	177	3		2	177	20		2	177	5		2	177
2	178	13		2	178	19		2	178	5		2	178	3		2	178	7		2	178	5		2	178
2	179	11		2	179	14		2	179	2		2	179	2		2	179	18		2	179	6		2	179
2	180	11		2	180	18		2	180	2		2	180	0		2	180	10		2	180	5		2	180
2	181	17		2	181	23		2	181	7		2	181	3		2	181	13		2	181	1		2	181
2	182	19		2	182	15		2	182	7		2	182	5		2	182	14		2	182	12		2	182
2	183	21		2	183	22		2	183	14		2	183	3		2	183	22		2	183	3		2	183
2	184	16		2	184	27		2	184	9		2	184	3		2	184	17		2	184	4		2	184
2	185	22		2	185	24		2	185	9		2	185	4		2	185	10		2	185	5		2	185
2	186	27		2	186	19		2	186	15		2	186	4		2	186	7		2	186	6		2	186
2	187	23		2	187	36		2	187	14		2	187	3		2	187	14		2	187	2		2	187
2	188	29		2	188	30		2	188	9		2	188	4		2	188	13		2	188	2		2	188
2	189	37		2	189	32		2	189	8		2	189	8		2	189	19		2	189	4		2	189
2	190	24		2	190	50		2	190	10		2	190	10		2	190	15		2	190	8		2	190
2	191	38		2	191	37		2	191	11		2	191	10		2	191	19		2	191	5		2	191
2	192	32		2	192	45		2	192	12		2	192	9		2	192	21		2	192	5		2	192
2	193	49		2	193	51		2	193	18		2	193	12		2	193	17		2	193	8		2	193
2	194	39		2	194	47		2	194	24		2	194	6		2	194	20		2	194	4		2	194
2	195	38		2	195	56		2	195	25		2	195	10		2	195	31		2	195	9		2	195
2	196	48		2	196	61		2	196	25		2	196	9		2	196	39		2	196	9		2	196
2	197	48		2	197	56		2	197	17		2	197	10		2	197	40		2	197	12		2	197
2	198	43		2	198	102		2	198	28		2	198	12		2	198	34		2	198	12		2	198
2	199	55		2	199	73		2	199	27		2	199	13		2	199	24		2	199	10		2	199
2	200	62		2	200	88		2	200	31		2	200	21		2	200	36		2	200	7		2	200
2	201	79		2	201	85		2	201	28		2	201	17		2	201	44		2	201	7		2	201
2	202	60		2	202	102		2	202	20		2	202	20		2	202	43		2	202	11		2	202
2	203	88		2	203	112		2	203	39		2	203	20		2	203	48		2	203	15		2	203
2	204	103		2	204	118		2	204	38		2	204	19		2	204	44		2	204	9		2	204
2	205	99		2	205	128		2	205	37		2	205	21		2	205	50		2	205	6		2	205
2	206	97		2	206	137		2	206	48		2	206	18		2	206	47		2	206	15		2	206
2	207	125		2	207	163		2	207	44		2	207	37		2	207	49		2	207	20		2	207
2	208	125		2	208	163		2	208	44		2	208	27		2	208	51		2	208	25		2	208
2	209	131		2	209	153		2	209	61		2	209	21		2	209	50		2	209	31		2	209
2	210	157		2	210	187		2	210	56		2	210	32		2	210	55		2	210	29		2	210
2	211	154		2	211	190		2	211	59		2	211	17		2	211	56		2	211	19		2	211
2	212	195		2	212	191		2	212	53		2	212	48		2	212	70		2	212	25		2	212
2	213	227		2	213	225		2	213	63		2	213	39		2	213	63		2	213	27		2	213
2	214	219		2	214	273		2	214	56		2	214	42		2	214	74		2	214	29		2	214
2	215	229		2	215	258		2	215	86		2	215	42		2	215	81		2	215	44		2	215
2	216	218		2	216	307		2	216	89		2	216	55		2	216	100		2	216	40		2	216
2	217	248		2	217	295		2	217	81		2	217	76		2	217	82		2	217	45		2	217
2	218	282		2	218	286		2	218	83		2	218	61		2	218	88		2	218	55		2	218
2	219	344		2	219	343		2	219	111		2	219	64		2	219	96		2	219	47		2	219
2	220	339		2	220	403		2	220	135		2	220	68		2	220	96		2	220	75		2	220
2	221	383		2	221	381		2	221	103		2	221	94		2	221	107		2	221	75		2	221
2	222	384		2	222	398		2	222	111		2	222	84		2	222	118		2	222	93		2	222
2	223	445		2	223	460		2	223	115		2	223	113		2	223	104		2	223	101		2	223
2	224	463		2	224	487		2	224	122		2	224	144		2	224	117		2	224	100		2	224
2	225	483		2	225	512		2	225	148		2	225	137		2	225	126		2	225	114		2	225
2	226	551		2	226	541		2	226	137		2	226	137		2	226	129		2	226	127		2	226
2	227	531		2	227	608		2	227	162		2	227	161		2	227	144		2	227	134		2	227
2	228	650		2	228	616		2	228	182		2	228	154		2	228	183		2	228	160		2	228
2	229	674		2	229	645		2	229	173		2	229	199		2	229	171		2	229	165		2	229
2	230	693		2	230	644		2	230	189		2	230	191		2	230	164		2	230	189		2	230
2	231	806		2	231	717		2	231	232		2	231	242		2	231	225		2	231	200		2	231
2	232	822		2	232	783		2	232	199		2	232	272		2	232	107		2	232	222		2	232
2	233	899		2	233	763		2	233	248		2	233	317		2	233	19		2	233	248		2	233
2	234	973		2	234	803		2	234	216		2	234	349		2	234	15		2	234	260		2	234
2	235	1050		2	235	812		2	235	232		2	235	387		2	235	15		2	235	286		2	235
2	236	1170		2	236	844		2	236	277		2	236	418		2	236	17		2	236	284		2	236
2	237	1115		2	237	947		2	237	239		2	237	482		2	237	20		2	237	309		2	237
2	238	1204		2	238	933		2	238	186		2	238	527		2	238	24		2	238	339		2	238
2	239	1290		2	239	314		2	239	13		2	239	539		2	239	19		2	239	386		2	239
2	240	1370		2	240	28		2	240	13		2	240	605		2	240	19		2	240	238		2	240
2	241	151		2	241	35		2	241	24		2	241	697		2	241	27		2	241	16		2	241
2	242	32		2	242	42		2	242	20		2	242	439		2	242	26		2	242	26		2	242
2	243	44		2	243	35		2	243	19		2	243	52		2	243	22		2	243	23		2	243
2	244	42		2	244	45		2	244	22		2	244	39		2	244	20		2	244	27		2	244
2	245	56		2	245	46		2	245	25		2	245	67		2	245	29		2	245	26		2	245
2	246	60		2	246	46		2	246	31		2	246	63		2	246	39		2	246	39		2	246
2	247	64		2	247	62		2	247	22		2	247	83		2	247	56		2	247	31		2	247
2	248	63		2	248	64		2	248	34		2	248	113		2	248	59		2	248	34		2	248
2	249	68		2	249	71		2	249	41		2	249	108		2	249	52		2	249	46		2	249
2	250	81		2	250	91		2	250	27		2	250	122		2	250	52		2	250	67		2	250
2	251	101		2	251	87		2	251	48		2	251	117		2	251	63		2	251	53		2	251
2	252	101		2	252	93		2	252	47		2	252	123		2	252	78		2	252	54		2	252
2	253	117		2	253	121		2	253	44		2	253	146		2	253	101		2	253	57		2	253
2	254	139		2	254	188		2	254	83		2	254	183		2	254	125		2	254	66		2	254
2	255	411		2	255	519		2	255	199		2	255	411		2	255	266		2	255	146		2	255
3	0	0		3	0	0		3	0	0		3	0	0		3	0	1		3	0	0		3	0		New
3	1	0		3	1	0		3	1	0		3	1	0		3	1	0		3	1	0		3	1
3	2	0		3	2	0		3	2	0		3	2	0		3	2	0		3	2	0		3	2
3	3	0		3	3	0		3	3	0		3	3	0		3	3	0		3	3	0		3	3
3	4	0		3	4	0		3	4	0		3	4	0		3	4	0		3	4	0		3	4
3	5	0		3	5	0		3	5	0		3	5	0		3	5	0		3	5	0		3	5
3	6	0		3	6	0		3	6	0		3	6	0		3	6	0		3	6	0		3	6
3	7	0		3	7	0		3	7	0		3	7	0		3	7	0		3	7	0		3	7
3	8	0		3	8	0		3	8	0		3	8	0		3	8	0		3	8	0		3	8
3	9	0		3	9	0		3	9	0		3	9	0		3	9	0		3	9	0		3	9
3	10	0		3	10	0		3	10	0		3	10	0		3	10	0		3	10	0		3	10
3	11	0		3	11	0		3	11	0		3	11	0		3	11	0		3	11	0		3	11
3	12	0		3	12	0		3	12	0		3	12	0		3	12	0		3	12	0		3	12
3	13	0		3	13	0		3	13	0		3	13	0		3	13	0		3	13	0		3	13
3	14	0		3	14	0		3	14	0		3	14	0		3	14	0		3	14	0		3	14
3	15	0		3	15	0		3	15	0		3	15	0		3	15	0		3	15	0		3	15
3	16	0		3	16	0		3	16	0		3	16	0		3	16	0		3	16	0		3	16
3	17	0		3	17	0		3	17	0		3	17	0		3	17	0		3	17	0		3	17
3	18	0		3	18	0		3	18	0		3	18	0		3	18	0		3	18	0		3	18
3	19	0		3	19	0		3	19	0		3	19	0		3	19	0		3	19	0		3	19
3	20	0		3	20	0		3	20	0		3	20	0		3	20	0		3	20	0		3	20
3	21	0		3	21	0		3	21	0		3	21	0		3	21	0		3	21	0		3	21
3	22	0		3	22	0		3	22	0		3	22	0		3	22	0		3	22	0		3	22
3	23	0		3	23	0		3	23	0		3	23	0		3	23	0		3	23	0		3	23
3	24	0		3	24	0		3	24	0		3	24	0		3	24	0		3	24	0		3	24
3	25	0		3	25	0		3	25	0		3	25	0		3	25	0		3	25	0		3	25
3	26	0		3	26	0		3	26	0		3	26	0		3	26	0		3	26	0		3	26
3	27	0		3	27	0		3	27	0		3	27	0		3	27	0		3	27	0		3	27
3	28	0		3	28	0		3	28	0		3	28	0		3	28	0		3	28	0		3	28
3	29	0		3	29	0		3	29	0		3	29	0		3	29	0		3	29	0		3	29
3	30	0		3	30	0		3	30	0		3	30	0		3	30	0		3	30	0		3	30
3	31	0		3	31	0		3	31	0		3	31	0		3	31	0		3	31	0		3	31
3	32	0		3	32	0		3	32	0		3	32	0		3	32	0		3	32	0		3	32
3	33	0		3	33	0		3	33	0		3	33	0		3	33	0		3	33	0		3	33
3	34	0		3	34	0		3	34	0		3	34	0		3	34	1		3	34	0		3	34
3	35	1		3	35	0		3	35	0		3	35	0		3	35	0		3	35	0		3	35
3	36	0		3	36	0		3	36	0		3	36	0		3	36	0		3	36	1		3	36
3	37	0		3	37	0		3	37	0		3	37	0		3	37	0		3	37	0		3	37
3	38	0		3	38	0		3	38	0		3	38	0		3	38	2		3	38	0		3	38
3	39	0		3	39	0		3	39	1		3	39	0		3	39	0		3	39	0		3	39
3	40	0		3	40	0		3	40	0		3	40	0		3	40	0		3	40	0		3	40
3	41	0		3	41	0		3	41	0		3	41	0		3	41	0		3	41	0		3	41
3	42	0		3	42	0		3	42	0		3	42	0		3	42	0		3	42	0		3	42
3	43	0		3	43	0		3	43	0		3	43	0		3	43	0		3	43	0		3	43
3	44	0		3	44	0		3	44	0		3	44	0		3	44	0		3	44	0		3	44
3	45	0		3	45	0		3	45	0		3	45	0		3	45	1		3	45	0		3	45
3	46	1		3	46	0		3	46	0		3	46	0		3	46	0		3	46	1		3	46
3	47	0		3	47	0		3	47	0		3	47	0		3	47	0		3	47	0		3	47
3	48	0		3	48	0		3	48	0		3	48	0		3	48	1		3	48	0		3	48
3	49	0		3	49	0		3	49	0		3	49	0		3	49	0		3	49	1		3	49
3	50	0		3	50	0		3	50	0		3	50	0		3	50	0		3	50	0		3	50
3	51	0		3	51	0		3	51	0		3	51	0		3	51	0		3	51	0		3	51
3	52	1		3	52	0		3	52	1		3	52	0		3	52	0		3	52	0		3	52
3	53	0		3	53	0		3	53	0		3	53	0		3	53	0		3	53	0		3	53
3	54	0		3	54	0		3	54	0		3	54	0		3	54	0		3	54	0		3	54
3	55	1		3	55	0		3	55	0		3	55	0		3	55	0		3	55	0		3	55
3	56	0		3	56	0		3	56	0		3	56	0		3	56	0		3	56	0		3	56
3	57	1		3	57	0		3	57	0		3	57	0		3	57	0		3	57	0		3	57
3	58	0		3	58	1		3	58	0		3	58	0		3	58	0		3	58	0		3	58
3	59	0		3	59	0		3	59	0		3	59	0		3	59	0		3	59	0		3	59
3	60	0		3	60	0		3	60	0		3	60	0		3	60	0		3	60	0		3	60
3	61	1		3	61	0		3	61	0		3	61	0		3	61	0		3	61	0		3	61
3	62	0		3	62	0		3	62	0		3	62	0		3	62	0		3	62	0		3	62
3	63	0		3	63	1		3	63	0		3	63	0		3	63	0		3	63	0		3	63
3	64	0		3	64	3		3	64	0		3	64	0		3	64	0		3	64	0		3	64
3	65	0		3	65	0		3	65	0		3	65	0		3	65	0		3	65	1		3	65
3	66	0		3	66	0		3	66	0		3	66	0		3	66	0		3	66	0		3	66
3	67	0		3	67	0		3	67	0		3	67	0		3	67	0		3	67	0		3	67
3	68	0		3	68	0		3	68	0		3	68	0		3	68	0		3	68	0		3	68
3	69	0		3	69	0		3	69	0		3	69	0		3	69	0		3	69	1		3	69
3	70	0		3	70	0		3	70	0		3	70	0		3	70	0		3	70	0		3	70
3	71	0		3	71	0		3	71	0		3	71	0		3	71	0		3	71	0		3	71
3	72	0		3	72	0		3	72	0		3	72	0		3	72	0		3	72	0		3	72
3	73	0		3	73	0		3	73	0		3	73	0		3	73	0		3	73	0		3	73
3	74	0		3	74	0		3	74	1		3	74	0		3	74	0		3	74	0		3	74
3	75	0		3	75	0		3	75	0		3	75	0		3	75	0		3	75	0		3	75
3	76	0		3	76	0		3	76	0		3	76	0		3	76	0		3	76	0		3	76
3	77	0		3	77	0		3	77	0		3	77	0		3	77	0		3	77	0		3	77
3	78	0		3	78	0		3	78	0		3	78	0		3	78	0		3	78	0		3	78
3	79	0		3	79	0		3	79	0		3	79	0		3	79	0		3	79	0		3	79
3	80	0		3	80	0		3	80	0		3	80	0		3	80	0		3	80	0		3	80
3	81	2		3	81	0		3	81	0		3	81	1		3	81	0		3	81	0		3	81
3	82	0		3	82	0		3	82	1		3	82	0		3	82	0		3	82	0		3	82
3	83	1		3	83	0		3	83	0		3	83	0		3	83	0		3	83	0		3	83
3	84	0		3	84	0		3	84	0		3	84	0		3	84	0		3	84	0		3	84
3	85	0		3	85	2		3	85	0		3	85	0		3	85	0		3	85	1		3	85
3	86	2		3	86	0		3	86	0		3	86	0		3	86	0		3	86	0		3	86
3	87	1		3	87	0		3	87	0		3	87	0		3	87	0		3	87	0		3	87
3	88	0		3	88	1		3	88	0		3	88	0		3	88	0		3	88	0		3	88
3	89	1		3	89	1		3	89	1		3	89	0		3	89	0		3	89	0		3	89
3	90	0		3	90	1		3	90	0		3	90	0		3	90	0		3	90	0		3	90
3	91	0		3	91	0		3	91	0		3	91	0		3	91	0		3	91	0		3	91
3	92	0		3	92	1		3	92	0		3	92	0		3	92	0		3	92	0		3	92
3	93	0		3	93	0		3	93	0		3	93	0		3	93	0		3	93	0		3	93
3	94	0		3	94	0		3	94	0		3	94	0		3	94	0		3	94	0		3	94
3	95	0		3	95	0		3	95	0		3	95	0		3	95	0		3	95	0		3	95
3	96	1		3	96	3		3	96	0		3	96	0		3	96	0		3	96	0		3	96
3	97	1		3	97	0		3	97	0		3	97	0		3	97	0		3	97	1		3	97
3	98	0		3	98	0		3	98	0		3	98	0		3	98	0		3	98	0		3	98
3	99	1		3	99	2		3	99	0		3	99	0		3	99	2		3	99	0		3	99
3	100	1		3	100	2		3	100	0		3	100	0		3	100	1		3	100	0		3	100
3	101	0		3	101	0		3	101	0		3	101	0		3	101	1		3	101	0		3	101
3	102	0		3	102	1		3	102	0		3	102	1		3	102	0		3	102	0		3	102
3	103	2		3	103	3		3	103	0		3	103	0		3	103	0		3	103	0		3	103
3	104	0		3	104	0		3	104	0		3	104	0		3	104	1		3	104	0		3	104
3	105	1		3	105	0		3	105	2		3	105	0		3	105	0		3	105	1		3	105
3	106	2		3	106	1		3	106	0		3	106	0		3	106	0		3	106	0		3	106
3	107	0		3	107	0		3	107	0		3	107	0		3	107	0		3	107	0		3	107
3	108	2		3	108	0		3	108	1		3	108	0		3	108	0		3	108	1		3	108
3	109	0		3	109	2		3	109	0		3	109	1		3	109	0		3	109	0		3	109
3	110	0		3	110	0		3	110	0		3	110	0		3	110	0		3	110	0		3	110
3	111	2		3	111	1		3	111	0		3	111	0		3	111	0		3	111	0		3	111
3	112	2		3	112	0		3	112	0		3	112	0		3	112	0		3	112	0		3	112
3	113	2		3	113	0		3	113	0		3	113	0		3	113	0		3	113	1		3	113
3	114	2		3	114	1		3	114	0		3	114	0		3	114	1		3	114	0		3	114
3	115	2		3	115	2		3	115	1		3	115	0		3	115	2		3	115	0		3	115
3	116	1		3	116	2		3	116	0		3	116	0		3	116	0		3	116	0		3	116
3	117	1		3	117	0		3	117	0		3	117	0		3	117	1		3	117	1		3	117
3	118	1		3	118	1		3	118	1		3	118	0		3	118	3		3	118	0		3	118
3	119	0		3	119	0		3	119	0		3	119	0		3	119	0		3	119	0		3	119
3	120	1		3	120	0		3	120	0		3	120	0		3	120	0		3	120	0		3	120
3	121	1		3	121	1		3	121	0		3	121	0		3	121	3		3	121	1		3	121
3	122	0		3	122	1		3	122	1		3	122	0		3	122	1		3	122	0		3	122
3	123	0		3	123	0		3	123	0		3	123	1		3	123	0		3	123	0		3	123
3	124	1		3	124	0		3	124	0		3	124	0		3	124	0		3	124	0		3	124
3	125	0		3	125	0		3	125	0		3	125	0		3	125	0		3	125	3		3	125
3	126	2		3	126	0		3	126	1		3	126	0		3	126	1		3	126	0		3	126
3	127	3		3	127	1		3	127	0		3	127	0		3	127	1		3	127	0		3	127
3	128	1		3	128	1		3	128	1		3	128	0		3	128	0		3	128	3		3	128
3	129	2		3	129	2		3	129	0		3	129	0		3	129	1		3	129	0		3	129
3	130	2		3	130	0		3	130	1		3	130	0		3	130	0		3	130	0		3	130
3	131	0		3	131	1		3	131	1		3	131	0		3	131	1		3	131	1		3	131
3	132	2		3	132	2		3	132	1		3	132	1		3	132	0		3	132	0		3	132
3	133	1		3	133	3		3	133	0		3	133	0		3	133	0		3	133	0		3	133
3	134	0		3	134	1		3	134	1		3	134	0		3	134	1		3	134	0		3	134
3	135	0		3	135	1		3	135	1		3	135	0		3	135	1		3	135	2		3	135
3	136	1		3	136	4		3	136	1		3	136	0		3	136	0		3	136	1		3	136
3	137	3		3	137	1		3	137	0		3	137	0		3	137	0		3	137	0		3	137
3	138	3		3	138	1		3	138	1		3	138	0		3	138	1		3	138	1		3	138
3	139	1		3	139	2		3	139	0		3	139	1		3	139	0		3	139	0		3	139
3	140	0		3	140	1		3	140	0		3	140	0		3	140	2		3	140	1		3	140
3	141	3		3	141	2		3	141	0		3	141	0		3	141	1		3	141	0		3	141
3	142	3		3	142	3		3	142	1		3	142	2		3	142	2		3	142	1		3	142
3	143	2		3	143	0		3	143	1		3	143	0		3	143	1		3	143	0		3	143
3	144	2		3	144	2		3	144	1		3	144	1		3	144	2		3	144	1		3	144
3	145	3		3	145	2		3	145	1		3	145	0		3	145	5		3	145	0		3	145
3	146	3		3	146	1		3	146	1		3	146	0		3	146	3		3	146	0		3	146
3	147	2		3	147	8		3	147	0		3	147	0		3	147	2		3	147	2		3	147
3	148	4		3	148	1		3	148	0		3	148	0		3	148	2		3	148	0		3	148
3	149	1		3	149	3		3	149	0		3	149	1		3	149	3		3	149	1		3	149
3	150	2		3	150	3		3	150	1		3	150	0		3	150	2		3	150	1		3	150
3	151	3		3	151	2		3	151	1		3	151	0		3	151	3		3	151	1		3	151
3	152	3		3	152	5		3	152	0		3	152	0		3	152	1		3	152	1		3	152
3	153	1		3	153	3		3	153	1		3	153	0		3	153	4		3	153	0		3	153
3	154	5		3	154	4		3	154	1		3	154	0		3	154	1		3	154	3		3	154
3	155	2		3	155	3		3	155	2		3	155	1		3	155	0		3	155	2		3	155
3	156	3		3	156	5		3	156	1		3	156	1		3	156	2		3	156	3		3	156
3	157	3		3	157	6		3	157	3		3	157	3		3	157	3		3	157	1		3	157
3	158	7		3	158	5		3	158	1		3	158	0		3	158	3		3	158	0		3	158
3	159	5		3	159	4		3	159	1		3	159	0		3	159	2		3	159	0		3	159
3	160	4		3	160	4		3	160	0		3	160	1		3	160	2		3	160	1		3	160
3	161	4		3	161	6		3	161	0		3	161	0		3	161	4		3	161	3		3	161
3	162	3		3	162	3		3	162	1		3	162	0		3	162	2		3	162	2		3	162
3	163	3		3	163	5		3	163	1		3	163	0		3	163	1		3	163	2		3	163
3	164	3		3	164	4		3	164	1		3	164	1		3	164	5		3	164	1		3	164
3	165	5		3	165	4		3	165	2		3	165	1		3	165	4		3	165	0		3	165
3	166	9		3	166	6		3	166	1		3	166	1		3	166	4		3	166	4		3	166
3	167	2		3	167	6		3	167	3		3	167	1		3	167	1		3	167	2		3	167
3	168	7		3	168	13		3	168	2		3	168	1		3	168	2		3	168	6		3	168
3	169	8		3	169	7		3	169	1		3	169	1		3	169	9		3	169	1		3	169
3	170	5		3	170	10		3	170	4		3	170	0		3	170	3		3	170	1		3	170
3	171	7		3	171	10		3	171	2		3	171	1		3	171	5		3	171	0		3	171
3	172	7		3	172	9		3	172	2		3	172	1		3	172	6		3	172	2		3	172
3	173	3		3	173	13		3	173	0		3	173	1		3	173	5		3	173	2		3	173
3	174	5		3	174	19		3	174	3		3	174	0		3	174	9		3	174	6		3	174
3	175	5		3	175	15		3	175	2		3	175	1		3	175	7		3	175	2		3	175
3	176	6		3	176	13		3	176	2		3	176	1		3	176	7		3	176	2		3	176
3	177	4		3	177	12		3	177	6		3	177	1		3	177	9		3	177	2		3	177
3	178	11		3	178	15		3	178	3		3	178	1		3	178	5		3	178	3		3	178
3	179	9		3	179	15		3	179	4		3	179	3		3	179	4		3	179	1		3	179
3	180	7		3	180	12		3	180	5		3	180	2		3	180	11		3	180	4		3	180
3	181	8		3	181	10		3	181	10		3	181	0		3	181	6		3	181	2		3	181
3	182	13		3	182	25		3	182	3		3	182	2		3	182	13		3	182	5		3	182
3	183	11		3	183	24		3	183	5		3	183	2		3	183	5		3	183	3		3	183
3	184	12		3	184	17		3	184	3		3	184	4		3	184	7		3	184	5		3	184
3	185	19		3	185	14		3	185	8		3	185	2		3	185	7		3	185	5		3	185
3	186	16		3	186	27		3	186	8		3	186	0		3	186	6		3	186	6		3	186
3	187	17		3	187	23		3	187	2		3	187	3		3	187	7		3	187	5		3	187
3	188	12		3	188	36		3	188	10		3	188	5		3	188	9		3	188	3		3	188
3	189	16		3	189	33		3	189	8		3	189	1		3	189	9		3	189	3		3	189
3	190	31		3	190	29		3	190	7		3	190	6		3	190	7		3	190	8		3	190
3	191	26		3	191	36		3	191	18		3	191	3		3	191	9		3	191	5		3	191
3	192	22		3	192	45		3	192	10		3	192	0		3	192	12		3	192	9		3	192
3	193	39		3	193	30		3	193	9		3	193	4		3	193	12		3	193	2		3	193
3	194	23		3	194	32		3	194	11		3	194	4		3	194	17		3	194	3		3	194
3	195	25		3	195	36		3	195	13		3	195	7		3	195	6		3	195	6		3	195
3	196	32		3	196	50		3	196	15		3	196	3		3	196	14		3	196	6		3	196
3	197	37		3	197	33		3	197	11		3	197	4		3	197	17		3	197	3		3	197
3	198	45		3	198	44		3	198	15		3	198	2		3	198	22		3	198	3		3	198
3	199	33		3	199	47		3	199	19		3	199	5		3	199	18		3	199	4		3	199
3	200	46		3	200	56		3	200	25		3	200	10		3	200	23		3	200	6		3	200
3	201	50		3	201	49		3	201	29		3	201	5		3	201	23		3	201	9		3	201
3	202	45		3	202	54		3	202	21		3	202	7		3	202	19		3	202	5		3	202
3	203	61		3	203	64		3	203	23		3	203	14		3	203	23		3	203	7		3	203
3	204	60		3	204	69		3	204	27		3	204	8		3	204	28		3	204	8		3	204
3	205	76		3	205	97		3	205	21		3	205	14		3	205	33		3	205	12		3	205
3	206	66		3	206	91		3	206	34		3	206	20		3	206	22		3	206	13		3	206
3	207	93		3	207	82		3	207	30		3	207	7		3	207	29		3	207	9		3	207
3	208	92		3	208	122		3	208	34		3	208	12		3	208	25		3	208	11		3	208
3	209	116		3	209	86		3	209	27		3	209	18		3	209	27		3	209	13		3	209
3	210	108		3	210	113		3	210	36		3	210	13		3	210	35		3	210	16		3	210
3	211	108		3	211	131		3	211	41		3	211	24		3	211	36		3	211	16		3	211
3	212	115		3	212	132		3	212	31		3	212	23		3	212	38		3	212	12		3	212
3	213	109		3	213	128		3	213	30		3	213	24		3	213	42		3	213	17		3	213
3	214	145		3	214	146		3	214	39		3	214	25		3	214	45		3	214	23		3	214
3	215	130		3	215	122		3	215	48		3	215	27		3	215	56		3	215	21		3	215
3	216	174		3	216	164		3	216	46		3	216	20		3	216	62		3	216	26		3	216
3	217	193		3	217	153		3	217	53		3	217	32		3	217	48		3	217	19		3	217
3	218	197		3	218	181		3	218	67		3	218	24		3	218	52		3	218	29		3	218
3	219	221		3	219	175		3	219	54		3	219	38		3	219	56		3	219	38		3	219
3	220	239		3	220	223		3	220	54		3	220	40		3	220	48		3	220	38		3	220
3	221	251		3	221	213		3	221	59		3	221	49		3	221	64		3	221	36		3	221
3	222	262		3	222	247		3	222	68		3	222	54		3	222	65		3	222	45		3	222
3	223	260		3	223	258		3	223	73		3	223	63		3	223	58		3	223	49		3	223
3	224	303		3	224	265		3	224	91		3	224	61		3	224	76		3	224	48		3	224
3	225	287		3	225	281		3	225	79		3	225	55		3	225	70		3	225	58		3	225
3	226	317		3	226	300		3	226	86		3	226	96		3	226	77		3	226	60		3	226
3	227	338		3	227	308		3	227	82		3	227	81		3	227	83		3	227	73		3	227
3	228	360		3	228	358		3	228	109		3	228	102		3	228	79		3	228	64		3	228
3	229	403		3	229	326		3	229	108		3	229	97		3	229	112		3	229	80		3	229
3	230	390		3	230	355		3	230	103		3	230	101		3	230	102		3	230	92		3	230
3	231	436		3	231	359		3	231	120		3	231	103		3	231	113		3	231	108		3	231
3	232	471		3	232	388		3	232	121		3	232	138		3	232	70		3	232	104		3	232
3	233	481		3	233	398		3	233	124		3	233	165		3	233	7		3	233	132		3	233
3	234	505		3	234	429		3	234	131		3	234	163		3	234	9		3	234	139		3	234
3	235	529		3	235	463		3	235	163		3	235	184		3	235	11		3	235	151		3	235
3	236	541		3	236	456		3	236	126		3	236	218		3	236	10		3	236	176		3	236
3	237	612		3	237	485		3	237	153		3	237	227		3	237	12		3	237	163		3	237
3	238	671		3	238	510		3	238	104		3	238	309		3	238	12		3	238	166		3	238
3	239	636		3	239	163		3	239	11		3	239	309		3	239	20		3	239	211		3	239
3	240	683		3	240	38		3	240	9		3	240	353		3	240	12		3	240	126		3	240
3	241	94		3	241	39		3	241	18		3	241	385		3	241	16		3	241	21		3	241
3	242	37		3	242	42		3	242	16		3	242	217		3	242	18		3	242	16		3	242
3	243	43		3	243	46		3	243	18		3	243	46		3	243	17		3	243	24		3	243
3	244	38		3	244	42		3	244	22		3	244	45		3	244	23		3	244	27		3	244
3	245	48		3	245	45		3	245	28		3	245	57		3	245	27		3	245	21		3	245
3	246	40		3	246	50		3	246	11		3	246	66		3	246	31		3	246	17		3	246
3	247	49		3	247	36		3	247	28		3	247	88		3	247	30		3	247	31		3	247
3	248	59		3	248	24		3	248	29		3	248	72		3	248	34		3	248	42		3	248
3	249	58		3	249	52		3	249	31		3	249	100		3	249	32		3	249	53		3	249
3	250	86		3	250	36		3	250	37		3	250	109		3	250	34		3	250	56		3	250
3	251	78		3	251	59		3	251	38		3	251	118		3	251	49		3	251	47		3	251
3	252	85		3	252	76		3	252	43		3	252	121		3	252	64		3	252	44		3	252
3	253	117		3	253	89		3	253	43		3	253	153		3	253	74		3	253	58		3	253
3	254	151		3	254	159		3	254	50		3	254	215		3	254	82		3	254	65		3	254
3	255	355		3	255	475		3	255	173		3	255	462		3	255	190		3	255	186		3	255
4	0	1		4	0	0		4	0	0		4	0	0		4	0	0		4	0	1		4	0		New
4	1	0		4	1	0		4	1	0		4	1	0		4	1	0		4	1	0		4	1
4	2	0		4	2	0		4	2	0		4	2	0		4	2	0		4	2	0		4	2
4	3	0		4	3	0		4	3	0		4	3	0		4	3	0		4	3	0		4	3
4	4	0		4	4	0		4	4	0		4	4	0		4	4	0		4	4	1		4	4
4	5	0		4	5	0		4	5	0		4	5	0		4	5	0		4	5	0		4	5
4	6	0		4	6	0		4	6	0		4	6	0		4	6	0		4	6	0		4	6
4	7	0		4	7	0		4	7	0		4	7	0		4	7	0		4	7	0		4	7
4	8	1		4	8	0		4	8	0		4	8	0		4	8	0		4	8	0		4	8
4	9	0		4	9	0		4	9	0		4	9	0		4	9	0		4	9	0		4	9
4	10	0		4	10	0		4	10	0		4	10	0		4	10	0		4	10	0		4	10
4	11	0		4	11	0		4	11	0		4	11	0		4	11	0		4	11	0		4	11
4	12	0		4	12	0		4	12	0		4	12	0		4	12	0		4	12	0		4	12
4	13	0		4	13	0		4	13	0		4	13	0		4	13	0		4	13	0		4	13
4	14	0		4	14	0		4	14	0		4	14	0		4	14	0		4	14	0		4	14
4	15	0		4	15	0		4	15	0		4	15	0		4	15	0		4	15	0		4	15
4	16	0		4	16	0		4	16	0		4	16	0		4	16	0		4	16	0		4	16
4	17	0		4	17	0		4	17	0		4	17	0		4	17	0		4	17	0		4	17
4	18	0		4	18	0		4	18	0		4	18	0		4	18	0		4	18	0		4	18
4	19	0		4	19	0		4	19	0		4	19	0		4	19	0		4	19	0		4	19
4	20	0		4	20	0		4	20	0		4	20	0		4	20	0		4	20	0		4	20
4	21	0		4	21	0		4	21	0		4	21	0		4	21	0		4	21	0		4	21
4	22	0		4	22	0		4	22	0		4	22	0		4	22	0		4	22	0		4	22
4	23	0		4	23	0		4	23	0		4	23	0		4	23	0		4	23	0		4	23
4	24	0		4	24	0		4	24	0		4	24	0		4	24	0		4	24	0		4	24
4	25	0		4	25	0		4	25	0		4	25	0		4	25	0		4	25	0		4	25
4	26	0		4	26	0		4	26	0		4	26	0		4	26	0		4	26	0		4	26
4	27	0		4	27	0		4	27	0		4	27	0		4	27	0		4	27	0		4	27
4	28	0		4	28	0		4	28	0		4	28	0		4	28	0		4	28	0		4	28
4	29	0		4	29	0		4	29	0		4	29	0		4	29	0		4	29	0		4	29
4	30	0		4	30	0		4	30	0		4	30	0		4	30	0		4	30	0		4	30
4	31	0		4	31	0		4	31	0		4	31	0		4	31	0		4	31	0		4	31
4	32	0		4	32	0		4	32	0		4	32	0		4	32	0		4	32	0		4	32
4	33	0		4	33	0		4	33	0		4	33	0		4	33	0		4	33	0		4	33
4	34	0		4	34	0		4	34	0		4	34	0		4	34	1		4	34	0		4	34
4	35	0		4	35	0		4	35	0		4	35	0		4	35	0		4	35	0		4	35
4	36	0		4	36	0		4	36	0		4	36	0		4	36	0		4	36	0		4	36
4	37	0		4	37	0		4	37	0		4	37	0		4	37	0		4	37	0		4	37
4	38	0		4	38	0		4	38	0		4	38	0		4	38	0		4	38	0		4	38
4	39	0		4	39	1		4	39	0		4	39	0		4	39	0		4	39	0		4	39
4	40	0		4	40	0		4	40	0		4	40	0		4	40	0		4	40	0		4	40
4	41	0		4	41	0		4	41	0		4	41	0		4	41	0		4	41	0		4	41
4	42	0		4	42	0		4	42	0		4	42	0		4	42	0		4	42	0		4	42
4	43	0		4	43	0		4	43	0		4	43	0		4	43	0		4	43	0		4	43
4	44	0		4	44	0		4	44	0		4	44	0		4	44	0		4	44	0		4	44
4	45	0		4	45	0		4	45	0		4	45	0		4	45	0		4	45	0		4	45
4	46	0		4	46	0		4	46	0		4	46	0		4	46	0		4	46	0		4	46
4	47	0		4	47	0		4	47	0		4	47	0		4	47	0		4	47	0		4	47
4	48	0		4	48	0		4	48	0		4	48	0		4	48	0		4	48	0		4	48
4	49	0		4	49	0		4	49	0		4	49	0		4	49	0		4	49	0		4	49
4	50	0		4	50	0		4	50	0		4	50	0		4	50	0		4	50	0		4	50
4	51	0		4	51	0		4	51	0		4	51	0		4	51	0		4	51	0		4	51
4	52	0		4	52	1		4	52	0		4	52	0		4	52	0		4	52	0		4	52
4	53	0		4	53	0		4	53	0		4	53	0		4	53	0		4	53	1		4	53
4	54	1		4	54	0		4	54	0		4	54	0		4	54	0		4	54	0		4	54
4	55	0		4	55	0		4	55	0		4	55	0		4	55	0		4	55	0		4	55
4	56	1		4	56	0		4	56	0		4	56	0		4	56	0		4	56	0		4	56
4	57	0		4	57	0		4	57	0		4	57	0		4	57	0		4	57	0		4	57
4	58	1		4	58	0		4	58	0		4	58	0		4	58	0		4	58	0		4	58
4	59	0		4	59	0		4	59	0		4	59	0		4	59	0		4	59	0		4	59
4	60	0		4	60	0		4	60	0		4	60	0		4	60	1		4	60	0		4	60
4	61	1		4	61	0		4	61	0		4	61	0		4	61	0		4	61	0		4	61
4	62	0		4	62	0		4	62	0		4	62	0		4	62	1		4	62	0		4	62
4	63	0		4	63	0		4	63	0		4	63	0		4	63	0		4	63	0		4	63
4	64	0		4	64	0		4	64	0		4	64	0		4	64	0		4	64	0		4	64
4	65	0		4	65	1		4	65	0		4	65	0		4	65	0		4	65	0		4	65
4	66	0		4	66	0		4	66	0		4	66	0		4	66	0		4	66	0		4	66
4	67	0		4	67	0		4	67	0		4	67	0		4	67	1		4	67	0		4	67
4	68	0		4	68	1		4	68	1		4	68	0		4	68	0		4	68	0		4	68
4	69	0		4	69	0		4	69	0		4	69	0		4	69	0		4	69	1		4	69
4	70	0		4	70	0		4	70	0		4	70	0		4	70	0		4	70	0		4	70
4	71	0		4	71	1		4	71	0		4	71	0		4	71	0		4	71	0		4	71
4	72	1		4	72	0		4	72	0		4	72	0		4	72	0		4	72	0		4	72
4	73	0		4	73	0		4	73	0		4	73	0		4	73	1		4	73	0		4	73
4	74	0		4	74	0		4	74	0		4	74	0		4	74	0		4	74	1		4	74
4	75	1		4	75	0		4	75	0		4	75	0		4	75	0		4	75	0		4	75
4	76	0		4	76	1		4	76	0		4	76	0		4	76	1		4	76	0		4	76
4	77	1		4	77	0		4	77	0		4	77	0		4	77	0		4	77	0		4	77
4	78	0		4	78	0		4	78	0		4	78	0		4	78	1		4	78	0		4	78
4	79	0		4	79	2		4	79	0		4	79	0		4	79	0		4	79	0		4	79
4	80	0		4	80	0		4	80	0		4	80	0		4	80	0		4	80	0		4	80
4	81	0		4	81	0		4	81	0		4	81	0		4	81	0		4	81	0		4	81
4	82	0		4	82	0		4	82	0		4	82	0		4	82	0		4	82	0		4	82
4	83	0		4	83	0		4	83	0		4	83	0		4	83	0		4	83	0		4	83
4	84	1		4	84	1		4	84	0		4	84	0		4	84	0		4	84	0		4	84
4	85	0		4	85	0		4	85	0		4	85	0		4	85	0		4	85	0		4	85
4	86	0		4	86	0		4	86	0		4	86	0		4	86	0		4	86	0		4	86
4	87	0		4	87	1		4	87	0		4	87	0		4	87	1		4	87	0		4	87
4	88	1		4	88	0		4	88	0		4	88	0		4	88	0		4	88	0		4	88
4	89	0		4	89	0		4	89	0		4	89	0		4	89	0		4	89	0		4	89
4	90	0		4	90	0		4	90	0		4	90	0		4	90	0		4	90	0		4	90
4	91	0		4	91	0		4	91	0		4	91	0		4	91	0		4	91	0		4	91
4	92	0		4	92	0		4	92	0		4	92	0		4	92	0		4	92	1		4	92
4	93	1		4	93	2		4	93	0		4	93	0		4	93	0		4	93	0		4	93
4	94	0		4	94	0		4	94	0		4	94	0		4	94	1		4	94	1		4	94
4	95	0		4	95	1		4	95	0		4	95	0		4	95	0		4	95	0		4	95
4	96	0		4	96	0		4	96	0		4	96	0		4	96	1		4	96	0		4	96
4	97	0		4	97	0		4	97	0		4	97	0		4	97	0		4	97	1		4	97
4	98	0		4	98	0		4	98	0		4	98	0		4	98	0		4	98	0		4	98
4	99	0		4	99	0		4	99	0		4	99	0		4	99	1		4	99	0		4	99
4	100	2		4	100	1		4	100	0		4	100	0		4	100	0		4	100	0		4	100
4	101	1		4	101	1		4	101	0		4	101	0		4	101	1		4	101	0		4	101
4	102	1		4	102	0		4	102	0		4	102	0		4	102	0		4	102	0		4	102
4	103	2		4	103	0		4	103	0		4	103	0		4	103	0		4	103	0		4	103
4	104	0		4	104	0		4	104	0		4	104	0		4	104	0		4	104	0		4	104
4	105	0		4	105	1		4	105	0		4	105	0		4	105	0		4	105	0		4	105
4	106	1		4	106	1		4	106	0		4	106	0		4	106	0		4	106	0		4	106
4	107	1		4	107	0		4	107	1		4	107	0		4	107	0		4	107	1		4	107
4	108	1		4	108	0		4	108	0		4	108	0		4	108	0		4	108	0		4	108
4	109	0		4	109	0		4	109	0		4	109	0		4	109	0		4	109	0		4	109
4	110	0		4	110	0		4	110	1		4	110	0		4	110	1		4	110	0		4	110
4	111	1		4	111	1		4	111	0		4	111	0		4	111	0		4	111	0		4	111
4	112	1		4	112	0		4	112	0		4	112	0		4	112	0		4	112	0		4	112
4	113	5		4	113	1		4	113	0		4	113	0		4	113	0		4	113	0		4	113
4	114	1		4	114	1		4	114	1		4	114	0		4	114	0		4	114	0		4	114
4	115	0		4	115	2		4	115	0		4	115	0		4	115	0		4	115	0		4	115
4	116	1		4	116	0		4	116	1		4	116	0		4	116	0		4	116	0		4	116
4	117	0		4	117	2		4	117	0		4	117	0		4	117	0		4	117	1		4	117
4	118	0		4	118	0		4	118	0		4	118	0		4	118	2		4	118	0		4	118
4	119	2		4	119	2		4	119	0		4	119	0		4	119	1		4	119	0		4	119
4	120	0		4	120	3		4	120	1		4	120	0		4	120	0		4	120	0		4	120
4	121	1		4	121	1		4	121	2		4	121	0		4	121	0		4	121	0		4	121
4	122	1		4	122	0		4	122	0		4	122	0		4	122	1		4	122	0		4	122
4	123	2		4	123	0		4	123	0		4	123	0		4	123	1		4	123	0		4	123
4	124	0		4	124	0		4	124	0		4	124	0		4	124	1		4	124	0		4	124
4	125	2		4	125	0		4	125	0		4	125	0		4	125	0		4	125	1		4	125
4	126	1		4	126	0		4	126	0		4	126	0		4	126	1		4	126	0		4	126
4	127	1		4	127	1		4	127	0		4	127	0		4	127	1		4	127	0		4	127
4	128	4		4	128	0		4	128	0		4	128	0		4	128	0		4	128	0		4	128
4	129	1		4	129	2		4	129	0		4	129	0		4	129	0		4	129	0		4	129
4	130	1		4	130	0		4	130	0		4	130	0		4	130	0		4	130	1		4	130
4	131	1		4	131	1		4	131	0		4	131	0		4	131	0		4	131	0		4	131
4	132	3		4	132	0		4	132	0		4	132	0		4	132	0		4	132	0		4	132
4	133	2		4	133	1		4	133	0		4	133	0		4	133	2		4	133	0		4	133
4	134	1		4	134	0		4	134	0		4	134	0		4	134	0		4	134	0		4	134
4	135	3		4	135	2		4	135	0		4	135	0		4	135	1		4	135	2		4	135
4	136	0		4	136	0		4	136	0		4	136	0		4	136	1		4	136	0		4	136
4	137	0		4	137	0		4	137	0		4	137	0		4	137	1		4	137	0		4	137
4	138	1		4	138	1		4	138	1		4	138	0		4	138	1		4	138	0		4	138
4	139	1		4	139	1		4	139	0		4	139	0		4	139	1		4	139	0		4	139
4	140	1		4	140	0		4	140	0		4	140	0		4	140	2		4	140	0		4	140
4	141	2		4	141	1		4	141	1		4	141	1		4	141	1		4	141	0		4	141
4	142	0		4	142	0		4	142	1		4	142	0		4	142	1		4	142	1		4	142
4	143	3		4	143	3		4	143	0		4	143	0		4	143	0		4	143	0		4	143
4	144	0		4	144	0		4	144	1		4	144	0		4	144	1		4	144	0		4	144
4	145	2		4	145	2		4	145	0		4	145	0		4	145	2		4	145	1		4	145
4	146	0		4	146	1		4	146	0		4	146	0		4	146	0		4	146	0		4	146
4	147	0		4	147	2		4	147	0		4	147	0		4	147	2		4	147	1		4	147
4	148	2		4	148	2		4	148	1		4	148	0		4	148	2		4	148	1		4	148
4	149	1		4	149	0		4	149	0		4	149	0		4	149	2		4	149	1		4	149
4	150	2		4	150	1		4	150	0		4	150	0		4	150	0		4	150	2		4	150
4	151	5		4	151	6		4	151	1		4	151	0		4	151	1		4	151	1		4	151
4	152	1		4	152	4		4	152	1		4	152	0		4	152	1		4	152	1		4	152
4	153	7		4	153	4		4	153	1		4	153	0		4	153	1		4	153	2		4	153
4	154	2		4	154	4		4	154	0		4	154	0		4	154	4		4	154	0		4	154
4	155	5		4	155	4		4	155	0		4	155	1		4	155	0		4	155	3		4	155
4	156	1		4	156	4		4	156	0		4	156	2		4	156	2		4	156	0		4	156
4	157	1		4	157	5		4	157	2		4	157	1		4	157	4		4	157	0		4	157
4	158	3		4	158	3		4	158	2		4	158	0		4	158	0		4	158	2		4	158
4	159	4		4	159	3		4	159	2		4	159	0		4	159	1		4	159	1		4	159
4	160	8		4	160	3		4	160	0		4	160	0		4	160	1		4	160	0		4	160
4	161	1		4	161	2		4	161	2		4	161	0		4	161	0		4	161	0		4	161
4	162	1		4	162	2		4	162	2		4	162	2		4	162	2		4	162	0		4	162
4	163	4		4	163	8		4	163	0		4	163	0		4	163	7		4	163	2		4	163
4	164	3		4	164	0		4	164	1		4	164	0		4	164	3		4	164	1		4	164
4	165	2		4	165	6		4	165	1		4	165	0		4	165	2		4	165	2		4	165
4	166	3		4	166	5		4	166	2		4	166	1		4	166	1		4	166	1		4	166
4	167	4		4	167	2		4	167	1		4	167	1		4	167	0		4	167	0		4	167
4	168	3		4	168	5		4	168	1		4	168	3		4	168	2		4	168	1		4	168
4	169	3		4	169	5		4	169	4		4	169	1		4	169	2		4	169	0		4	169
4	170	7		4	170	7		4	170	3		4	170	2		4	170	2		4	170	1		4	170
4	171	1		4	171	10		4	171	0		4	171	2		4	171	4		4	171	0		4	171
4	172	7		4	172	6		4	172	1		4	172	0		4	172	6		4	172	0		4	172
4	173	3		4	173	7		4	173	3		4	173	1		4	173	4		4	173	0		4	173
4	174	6		4	174	10		4	174	2		4	174	0		4	174	1		4	174	2		4	174
4	175	10		4	175	9		4	175	3		4	175	1		4	175	2		4	175	3		4	175
4	176	7		4	176	12		4	176	0		4	176	1		4	176	2		4	176	2		4	176
4	177	7		4	177	7		4	177	3		4	177	3		4	177	6		4	177	3		4	177
4	178	10		4	178	12		4	178	5		4	178	0		4	178	5		4	178	2		4	178
4	179	5		4	179	16		4	179	3		4	179	1		4	179	4		4	179	1		4	179
4	180	4		4	180	10		4	180	2		4	180	2		4	180	4		4	180	1		4	180
4	181	12		4	181	12		4	181	5		4	181	3		4	181	6		4	181	1		4	181
4	182	10		4	182	20		4	182	5		4	182	2		4	182	4		4	182	2		4	182
4	183	17		4	183	19		4	183	3		4	183	1		4	183	6		4	183	4		4	183
4	184	12		4	184	18		4	184	3		4	184	2		4	184	4		4	184	2		4	184
4	185	10		4	185	24		4	185	1		4	185	5		4	185	5		4	185	2		4	185
4	186	13		4	186	18		4	186	8		4	186	2		4	186	5		4	186	3		4	186
4	187	9		4	187	22		4	187	3		4	187	2		4	187	9		4	187	3		4	187
4	188	13		4	188	18		4	188	3		4	188	0		4	188	6		4	188	6		4	188
4	189	14		4	189	33		4	189	8		4	189	1		4	189	6		4	189	5		4	189
4	190	9		4	190	23		4	190	5		4	190	1		4	190	4		4	190	2		4	190
4	191	21		4	191	22		4	191	8		4	191	3		4	191	5		4	191	2		4	191
4	192	14		4	192	33		4	192	8		4	192	0		4	192	4		4	192	3		4	192
4	193	18		4	193	26		4	193	2		4	193	0		4	193	5		4	193	6		4	193
4	194	27		4	194	31		4	194	13		4	194	5		4	194	5		4	194	2		4	194
4	195	28		4	195	34		4	195	11		4	195	2		4	195	15		4	195	3		4	195
4	196	25		4	196	24		4	196	12		4	196	2		4	196	10		4	196	2		4	196
4	197	18		4	197	30		4	197	12		4	197	3		4	197	14		4	197	5		4	197
4	198	31		4	198	32		4	198	19		4	198	6		4	198	11		4	198	1		4	198
4	199	27		4	199	43		4	199	10		4	199	3		4	199	10		4	199	6		4	199
4	200	20		4	200	46		4	200	20		4	200	6		4	200	7		4	200	4		4	200
4	201	31		4	201	37		4	201	21		4	201	8		4	201	13		4	201	7		4	201
4	202	32		4	202	41		4	202	16		4	202	12		4	202	13		4	202	6		4	202
4	203	47		4	203	31		4	203	15		4	203	8		4	203	15		4	203	5		4	203
4	204	23		4	204	41		4	204	28		4	204	9		4	204	10		4	204	7		4	204
4	205	49		4	205	56		4	205	24		4	205	8		4	205	23		4	205	3		4	205
4	206	41		4	206	50		4	206	19		4	206	8		4	206	13		4	206	5		4	206
4	207	55		4	207	49		4	207	26		4	207	4		4	207	19		4	207	4		4	207
4	208	56		4	208	61		4	208	30		4	208	8		4	208	24		4	208	14		4	208
4	209	56		4	209	61		4	209	26		4	209	5		4	209	20		4	209	8		4	209
4	210	73		4	210	77		4	210	26		4	210	13		4	210	20		4	210	9		4	210
4	211	71		4	211	74		4	211	30		4	211	10		4	211	16		4	211	6		4	211
4	212	70		4	212	74		4	212	33		4	212	10		4	212	29		4	212	5		4	212
4	213	82		4	213	100		4	213	30		4	213	15		4	213	16		4	213	15		4	213
4	214	95		4	214	98		4	214	31		4	214	11		4	214	27		4	214	17		4	214
4	215	97		4	215	84		4	215	32		4	215	13		4	215	39		4	215	16		4	215
4	216	132		4	216	106		4	216	41		4	216	14		4	216	24		4	216	14		4	216
4	217	110		4	217	111		4	217	30		4	217	17		4	217	31		4	217	19		4	217
4	218	110		4	218	115		4	218	37		4	218	23		4	218	28		4	218	17		4	218
4	219	139		4	219	122		4	219	43		4	219	24		4	219	38		4	219	25		4	219
4	220	118		4	220	131		4	220	46		4	220	25		4	220	41		4	220	19		4	220
4	221	136		4	221	138		4	221	29		4	221	32		4	221	34		4	221	30		4	221
4	222	158		4	222	144		4	222	38		4	222	32		4	222	48		4	222	20		4	222
4	223	150		4	223	149		4	223	49		4	223	33		4	223	50		4	223	30		4	223
4	224	171		4	224	134		4	224	50		4	224	39		4	224	47		4	224	33		4	224
4	225	156		4	225	170		4	225	41		4	225	43		4	225	48		4	225	37		4	225
4	226	189		4	226	198		4	226	39		4	226	42		4	226	64		4	226	41		4	226
4	227	208		4	227	187		4	227	45		4	227	57		4	227	49		4	227	48		4	227
4	228	208		4	228	213		4	228	56		4	228	50		4	228	50		4	228	46		4	228
4	229	238		4	229	231		4	229	59		4	229	71		4	229	59		4	229	57		4	229
4	230	263		4	230	223		4	230	75		4	230	83		4	230	73		4	230	60		4	230
4	231	221		4	231	221		4	231	67		4	231	80		4	231	73		4	231	80		4	231
4	232	270		4	232	238		4	232	73		4	232	98		4	232	43		4	232	76		4	232
4	233	301		4	233	259		4	233	76		4	233	108		4	233	11		4	233	90		4	233
4	234	320		4	234	279		4	234	110		4	234	99		4	234	8		4	234	69		4	234
4	235	324		4	235	255		4	235	109		4	235	120		4	235	6		4	235	95		4	235
4	236	362		4	236	304		4	236	76		4	236	128		4	236	14		4	236	100		4	236
4	237	356		4	237	306		4	237	109		4	237	158		4	237	9		4	237	112		4	237
4	238	348		4	238	322		4	238	75		4	238	163		4	238	10		4	238	111		4	238
4	239	417		4	239	117		4	239	9		4	239	218		4	239	11		4	239	139		4	239
4	240	430		4	240	46		4	240	8		4	240	202		4	240	10		4	240	99		4	240
4	241	62		4	241	33		4	241	14		4	241	261		4	241	16		4	241	15		4	241
4	242	34		4	242	39		4	242	8		4	242	156		4	242	13		4	242	19		4	242
4	243	33		4	243	47		4	243	17		4	243	53		4	243	22		4	243	26		4	243
4	244	38		4	244	50		4	244	17		4	244	40		4	244	18		4	244	34		4	244
4	245	50		4	245	32		4	245	17		4	245	69		4	245	21		4	245	33		4	245
4	246	43		4	246	32		4	246	24		4	246	53		4	246	24		4	246	24		4	246
4	247	53		4	247	38		4	247	32		4	247	65		4	247	24		4	247	29		4	247
4	248	50		4	248	30		4	248	19		4	248	86		4	248	40		4	248	47		4	248
4	249	46		4	249	41		4	249	23		4	249	93		4	249	41		4	249	32		4	249
4	250	53		4	250	30		4	250	29		4	250	123		4	250	36		4	250	47		4	250
4	251	60		4	251	46		4	251	32		4	251	111		4	251	30		4	251	44		4	251
4	252	80		4	252	70		4	252	41		4	252	122		4	252	47		4	252	37		4	252
4	253	88		4	253	84		4	253	47		4	253	154		4	253	50		4	253	55		4	253
4	254	147		4	254	142		4	254	53		4	254	187		4	254	71		4	254	88		4	254
4	255	366		4	255	454		4	255	137		4	255	455		4	255	202		4	255	187		4	255
5	0	0		5	0	0		5	0	0		5	0	0		5	0	0		5	0	0		5	0		New
5	1	0		5	1	0		5	1	0		5	1	0		5	1	0		5	1	0		5	1
5	2	0		5	2	0		5	2	0		5	2	0		5	2	0		5	2	0		5	2
5	3	0		5	3	0		5	3	0		5	3	0		5	3	0		5	3	0		5	3
5	4	0		5	4	0		5	4	0		5	4	0		5	4	0		5	4	0		5	4
5	5	0		5	5	0		5	5	0		5	5	0		5	5	0		5	5	0		5	5
5	6	0		5	6	0		5	6	0		5	6	0		5	6	0		5	6	0		5	6
5	7	0		5	7	0		5	7	0		5	7	0		5	7	0		5	7	0		5	7
5	8	0		5	8	0		5	8	0		5	8	0		5	8	1		5	8	0		5	8
5	9	0		5	9	0		5	9	0		5	9	0		5	9	0		5	9	0		5	9
5	10	0		5	10	0		5	10	0		5	10	0		5	10	0		5	10	0		5	10
5	11	0		5	11	0		5	11	0		5	11	0		5	11	0		5	11	0		5	11
5	12	0		5	12	0		5	12	0		5	12	0		5	12	0		5	12	0		5	12
5	13	0		5	13	0		5	13	0		5	13	0		5	13	0		5	13	0		5	13
5	14	0		5	14	0		5	14	0		5	14	0		5	14	0		5	14	0		5	14
5	15	0		5	15	0		5	15	0		5	15	0		5	15	0		5	15	0		5	15
5	16	0		5	16	0		5	16	0		5	16	0		5	16	0		5	16	0		5	16
5	17	0		5	17	0		5	17	0		5	17	0		5	17	0		5	17	0		5	17
5	18	0		5	18	0		5	18	0		5	18	0		5	18	0		5	18	0		5	18
5	19	0		5	19	0		5	19	0		5	19	0		5	19	0		5	19	0		5	19
5	20	0		5	20	0		5	20	0		5	20	0		5	20	0		5	20	0		5	20
5	21	0		5	21	0		5	21	0		5	21	0		5	21	0		5	21	0		5	21
5	22	0		5	22	0		5	22	0		5	22	0		5	22	0		5	22	0		5	22
5	23	0		5	23	0		5	23	0		5	23	0		5	23	0		5	23	0		5	23
5	24	0		5	24	0		5	24	0		5	24	0		5	24	0		5	24	0		5	24
5	25	0		5	25	0		5	25	0		5	25	0		5	25	0		5	25	0		5	25
5	26	0		5	26	0		5	26	0		5	26	0		5	26	0		5	26	0		5	26
5	27	0		5	27	0		5	27	0		5	27	0		5	27	0		5	27	0		5	27
5	28	0		5	28	0		5	28	0		5	28	0		5	28	0		5	28	0		5	28
5	29	0		5	29	0		5	29	0		5	29	0		5	29	1		5	29	0		5	29
5	30	0		5	30	0		5	30	0		5	30	0		5	30	0		5	30	0		5	30
5	31	0		5	31	0		5	31	0		5	31	0		5	31	0		5	31	0		5	31
5	32	0		5	32	0		5	32	0		5	32	0		5	32	0		5	32	0		5	32
5	33	0		5	33	0		5	33	0		5	33	0		5	33	0		5	33	0		5	33
5	34	0		5	34	0		5	34	0		5	34	0		5	34	0		5	34	0		5	34
5	35	0		5	35	0		5	35	1		5	35	0		5	35	0		5	35	0		5	35
5	36	0		5	36	0		5	36	0		5	36	0		5	36	0		5	36	0		5	36
5	37	0		5	37	0		5	37	0		5	37	0		5	37	0		5	37	0		5	37
5	38	0		5	38	0		5	38	0		5	38	0		5	38	0		5	38	0		5	38
5	39	0		5	39	0		5	39	0		5	39	0		5	39	0		5	39	0		5	39
5	40	0		5	40	0		5	40	0		5	40	0		5	40	0		5	40	0		5	40
5	41	0		5	41	0		5	41	0		5	41	0		5	41	0		5	41	0		5	41
5	42	0		5	42	0		5	42	0		5	42	0		5	42	0		5	42	0		5	42
5	43	0		5	43	0		5	43	0		5	43	0		5	43	0		5	43	0		5	43
5	44	0		5	44	0		5	44	0		5	44	0		5	44	0		5	44	0		5	44
5	45	0		5	45	0		5	45	0		5	45	0		5	45	0		5	45	0		5	45
5	46	0		5	46	0		5	46	0		5	46	0		5	46	0		5	46	0		5	46
5	47	0		5	47	0		5	47	0		5	47	0		5	47	0		5	47	0		5	47
5	48	1		5	48	0		5	48	0		5	48	0		5	48	0		5	48	0		5	48
5	49	0		5	49	0		5	49	0		5	49	0		5	49	0		5	49	0		5	49
5	50	0		5	50	0		5	50	0		5	50	0		5	50	0		5	50	0		5	50
5	51	0		5	51	0		5	51	0		5	51	0		5	51	0		5	51	0		5	51
5	52	0		5	52	0		5	52	0		5	52	0		5	52	0		5	52	0		5	52
5	53	0		5	53	0		5	53	0		5	53	0		5	53	0		5	53	0		5	53
5	54	0		5	54	0		5	54	0		5	54	0		5	54	0		5	54	0		5	54
5	55	0		5	55	0		5	55	0		5	55	0		5	55	0		5	55	0		5	55
5	56	0		5	56	0		5	56	0		5	56	0		5	56	0		5	56	0		5	56
5	57	0		5	57	1		5	57	0		5	57	0		5	57	0		5	57	0		5	57
5	58	0		5	58	0		5	58	0		5	58	0		5	58	0		5	58	0		5	58
5	59	0		5	59	0		5	59	0		5	59	0		5	59	0		5	59	0		5	59
5	60	0		5	60	0		5	60	0		5	60	0		5	60	0		5	60	0		5	60
5	61	0		5	61	0		5	61	0		5	61	0		5	61	0		5	61	0		5	61
5	62	0		5	62	0		5	62	0		5	62	0		5	62	0		5	62	0		5	62
5	63	0		5	63	0		5	63	0		5	63	0		5	63	0		5	63	0		5	63
5	64	1		5	64	2		5	64	0		5	64	0		5	64	0		5	64	0		5	64
5	65	0		5	65	0		5	65	0		5	65	0		5	65	1		5	65	0		5	65
5	66	1		5	66	0		5	66	0		5	66	0		5	66	0		5	66	1		5	66
5	67	0		5	67	0		5	67	0		5	67	0		5	67	0		5	67	0		5	67
5	68	0		5	68	0		5	68	0		5	68	0		5	68	0		5	68	0		5	68
5	69	0		5	69	0		5	69	0		5	69	0		5	69	0		5	69	0		5	69
5	70	0		5	70	0		5	70	0		5	70	1		5	70	0		5	70	0		5	70
5	71	0		5	71	1		5	71	0		5	71	0		5	71	0		5	71	0		5	71
5	72	0		5	72	1		5	72	0		5	72	0		5	72	0		5	72	0		5	72
5	73	0		5	73	0		5	73	0		5	73	0		5	73	0		5	73	0		5	73
5	74	0		5	74	0		5	74	0		5	74	0		5	74	0		5	74	0		5	74
5	75	0		5	75	0		5	75	0		5	75	0		5	75	0		5	75	0		5	75
5	76	0		5	76	0		5	76	0		5	76	0		5	76	0		5	76	0		5	76
5	77	0		5	77	0		5	77	0		5	77	0		5	77	1		5	77	0		5	77
5	78	0		5	78	0		5	78	0		5	78	0		5	78	0		5	78	0		5	78
5	79	0		5	79	0		5	79	0		5	79	0		5	79	0		5	79	0		5	79
5	80	0		5	80	0		5	80	1		5	80	0		5	80	0		5	80	0		5	80
5	81	0		5	81	0		5	81	0		5	81	0		5	81	0		5	81	0		5	81
5	82	0		5	82	0		5	82	0		5	82	0		5	82	0		5	82	0		5	82
5	83	0		5	83	0		5	83	0		5	83	0		5	83	0		5	83	0		5	83
5	84	0		5	84	1		5	84	0		5	84	0		5	84	0		5	84	0		5	84
5	85	1		5	85	1		5	85	0		5	85	0		5	85	0		5	85	0		5	85
5	86	0		5	86	0		5	86	0		5	86	0		5	86	0		5	86	0		5	86
5	87	0		5	87	0		5	87	0		5	87	0		5	87	0		5	87	0		5	87
5	88	1		5	88	0		5	88	0		5	88	0		5	88	0		5	88	0		5	88
5	89	0		5	89	0		5	89	0		5	89	0		5	89	0		5	89	0		5	89
5	90	1		5	90	0		5	90	0		5	90	0		5	90	0		5	90	0		5	90
5	91	2		5	91	0		5	91	0		5	91	0		5	91	0		5	91	0		5	91
5	92	0		5	92	0		5	92	0		5	92	0		5	92	0		5	92	0		5	92
5	93	0		5	93	1		5	93	0		5	93	0		5	93	0		5	93	0		5	93
5	94	0		5	94	0		5	94	0		5	94	0		5	94	0		5	94	0		5	94
5	95	1		5	95	0		5	95	0		5	95	0		5	95	0		5	95	0		5	95
5	96	1		5	96	0		5	96	0		5	96	0		5	96	1		5	96	0		5	96
5	97	0		5	97	0		5	97	1		5	97	0		5	97	0		5	97	0		5	97
5	98	0		5	98	0		5	98	0		5	98	0		5	98	0		5	98	2		5	98
5	99	0		5	99	1		5	99	0		5	99	0		5	99	0		5	99	1		5	99
5	100	1		5	100	0		5	100	0		5	100	0		5	100	0		5	100	0		5	100
5	101	0		5	101	0		5	101	0		5	101	0		5	101	0		5	101	0		5	101
5	102	0		5	102	0		5	102	1		5	102	0		5	102	0		5	102	0		5	102
5	103	0		5	103	2		5	103	0		5	103	0		5	103	0		5	103	0		5	103
5	104	0		5	104	0		5	104	0		5	104	0		5	104	0		5	104	0		5	104
5	105	0		5	105	0		5	105	0		5	105	0		5	105	0		5	105	0		5	105
5	106	0		5	106	0		5	106	0		5	106	0		5	106	0		5	106	0		5	106
5	107	1		5	107	1		5	107	0		5	107	0		5	107	1		5	107	0		5	107
5	108	1		5	108	0		5	108	0		5	108	0		5	108	0		5	108	0		5	108
5	109	0		5	109	3		5	109	0		5	109	0		5	109	1		5	109	0		5	109
5	110	0		5	110	0		5	110	0		5	110	0		5	110	0		5	110	0		5	110
5	111	1		5	111	0		5	111	0		5	111	0		5	111	1		5	111	0		5	111
5	112	0		5	112	2		5	112	1		5	112	0		5	112	0		5	112	0		5	112
5	113	1		5	113	0		5	113	1		5	113	0		5	113	0		5	113	0		5	113
5	114	1		5	114	0		5	114	1		5	114	0		5	114	0		5	114	0		5	114
5	115	0		5	115	0		5	115	2		5	115	1		5	115	1		5	115	0		5	115
5	116	1		5	116	0		5	116	1		5	116	0		5	116	1		5	116	0		5	116
5	117	0		5	117	1		5	117	0		5	117	0		5	117	1		5	117	0		5	117
5	118	0		5	118	0		5	118	0		5	118	1		5	118	1		5	118	0		5	118
5	119	3		5	119	1		5	119	0		5	119	0		5	119	0		5	119	0		5	119
5	120	2		5	120	0		5	120	0		5	120	0		5	120	1		5	120	0		5	120
5	121	1		5	121	3		5	121	0		5	121	0		5	121	0		5	121	0		5	121
5	122	0		5	122	0		5	122	0		5	122	1		5	122	0		5	122	0		5	122
5	123	1		5	123	0		5	123	0		5	123	0		5	123	1		5	123	0		5	123
5	124	0		5	124	0		5	124	1		5	124	0		5	124	0		5	124	1		5	124
5	125	1		5	125	2		5	125	0		5	125	0		5	125	0		5	125	0		5	125
5	126	0		5	126	1		5	126	0		5	126	0		5	126	1		5	126	0		5	126
5	127	1		5	127	0		5	127	0		5	127	0		5	127	1		5	127	0		5	127
5	128	1		5	128	1		5	128	0		5	128	0		5	128	0		5	128	0		5	128
5	129	1		5	129	1		5	129	0		5	129	0		5	129	0		5	129	0		5	129
5	130	0		5	130	0		5	130	0		5	130	0		5	130	1		5	130	0		5	130
5	131	0		5	131	0		5	131	0		5	131	0		5	131	0		5	131	0		5	131
5	132	0		5	132	2		5	132	0		5	132	0		5	132	1		5	132	1		5	132
5	133	0		5	133	1		5	133	0		5	133	0		5	133	0		5	133	0		5	133
5	134	1		5	134	0		5	134	0		5	134	0		5	134	1		5	134	0		5	134
5	135	0		5	135	1		5	135	0		5	135	1		5	135	1		5	135	0		5	135
5	136	3		5	136	0		5	136	0		5	136	0		5	136	1		5	136	1		5	136
5	137	0		5	137	2		5	137	0		5	137	0		5	137	0		5	137	0		5	137
5	138	1		5	138	3		5	138	0		5	138	0		5	138	2		5	138	0		5	138
5	139	0		5	139	2		5	139	1		5	139	0		5	139	0		5	139	0		5	139
5	140	4		5	140	5		5	140	1		5	140	0		5	140	1		5	140	0		5	140
5	141	1		5	141	2		5	141	0		5	141	0		5	141	1		5	141	1		5	141
5	142	0		5	142	1		5	142	2		5	142	0		5	142	2		5	142	0		5	142
5	143	0		5	143	1		5	143	0		5	143	0		5	143	1		5	143	0		5	143
5	144	2		5	144	1		5	144	0		5	144	0		5	144	1		5	144	1		5	144
5	145	1		5	145	2		5	145	0		5	145	0		5	145	0		5	145	2		5	145
5	146	1		5	146	2		5	146	0		5	146	0		5	146	0		5	146	0		5	146
5	147	0		5	147	2		5	147	2		5	147	0		5	147	0		5	147	1		5	147
5	148	1		5	148	3		5	148	0		5	148	0		5	148	0		5	148	0		5	148
5	149	4		5	149	2		5	149	0		5	149	0		5	149	0		5	149	1		5	149
5	150	0		5	150	0		5	150	3		5	150	0		5	150	0		5	150	2		5	150
5	151	1		5	151	3		5	151	0		5	151	2		5	151	1		5	151	0		5	151
5	152	2		5	152	5		5	152	0		5	152	0		5	152	0		5	152	0		5	152
5	153	0		5	153	4		5	153	0		5	153	0		5	153	1		5	153	0		5	153
5	154	2		5	154	2		5	154	0		5	154	0		5	154	1		5	154	0		5	154
5	155	2		5	155	3		5	155	1		5	155	0		5	155	2		5	155	0		5	155
5	156	5		5	156	1		5	156	1		5	156	0		5	156	0		5	156	1		5	156
5	157	1		5	157	2		5	157	0		5	157	0		5	157	0		5	157	1		5	157
5	158	3		5	158	2		5	158	2		5	158	0		5	158	1		5	158	0		5	158
5	159	1		5	159	1		5	159	1		5	159	2		5	159	0		5	159	0		5	159
5	160	3		5	160	6		5	160	0		5	160	0		5	160	1		5	160	0		5	160
5	161	4		5	161	4		5	161	0		5	161	2		5	161	1		5	161	1		5	161
5	162	2		5	162	5		5	162	1		5	162	0		5	162	3		5	162	0		5	162
5	163	3		5	163	4		5	163	0		5	163	1		5	163	3		5	163	2		5	163
5	164	4		5	164	2		5	164	1		5	164	0		5	164	2		5	164	0		5	164
5	165	4		5	165	2		5	165	0		5	165	0		5	165	3		5	165	1		5	165
5	166	3		5	166	5		5	166	1		5	166	0		5	166	4		5	166	1		5	166
5	167	4		5	167	7		5	167	1		5	167	3		5	167	1		5	167	1		5	167
5	168	4		5	168	3		5	168	2		5	168	1		5	168	1		5	168	1		5	168
5	169	3		5	169	1		5	169	0		5	169	0		5	169	3		5	169	0		5	169
5	170	5		5	170	7		5	170	0		5	170	1		5	170	3		5	170	0		5	170
5	171	2		5	171	8		5	171	5		5	171	0		5	171	2		5	171	2		5	171
5	172	5		5	172	1		5	172	4		5	172	4		5	172	3		5	172	0		5	172
5	173	5		5	173	12		5	173	1		5	173	0		5	173	3		5	173	0		5	173
5	174	4		5	174	6		5	174	3		5	174	1		5	174	3		5	174	0		5	174
5	175	6		5	175	6		5	175	0		5	175	2		5	175	2		5	175	0		5	175
5	176	2		5	176	9		5	176	0		5	176	0		5	176	2		5	176	1		5	176
5	177	5		5	177	8		5	177	5		5	177	1		5	177	6		5	177	1		5	177
5	178	6		5	178	6		5	178	5		5	178	0		5	178	4		5	178	1		5	178
5	179	2		5	179	8		5	179	0		5	179	0		5	179	3		5	179	2		5	179
5	180	9		5	180	14		5	180	2		5	180	1		5	180	1		5	180	1		5	180
5	181	1		5	181	11		5	181	6		5	181	1		5	181	4		5	181	2		5	181
5	182	7		5	182	13		5	182	7		5	182	0		5	182	3		5	182	2		5	182
5	183	7		5	183	12		5	183	7		5	183	1		5	183	3		5	183	0		5	183
5	184	5		5	184	11		5	184	3		5	184	0		5	184	4		5	184	1		5	184
5	185	9		5	185	9		5	185	3		5	185	1		5	185	2		5	185	2		5	185
5	186	7		5	186	14		5	186	6		5	186	0		5	186	1		5	186	1		5	186
5	187	6		5	187	8		5	187	8		5	187	1		5	187	8		5	187	3		5	187
5	188	11		5	188	10		5	188	7		5	188	1		5	188	4		5	188	3		5	188
5	189	2		5	189	11		5	189	9		5	189	0		5	189	8		5	189	3		5	189
5	190	18		5	190	18		5	190	3		5	190	3		5	190	3		5	190	3		5	190
5	191	14		5	191	12		5	191	4		5	191	2		5	191	10		5	191	2		5	191
5	192	11		5	192	14		5	192	9		5	192	2		5	192	8		5	192	1		5	192
5	193	14		5	193	15		5	193	7		5	193	2		5	193	5		5	193	3		5	193
5	194	15		5	194	16		5	194	8		5	194	1		5	194	7		5	194	2		5	194
5	195	16		5	195	16		5	195	3		5	195	2		5	195	7		5	195	3		5	195
5	196	11		5	196	20		5	196	8		5	196	4		5	196	6		5	196	2		5	196
5	197	20		5	197	32		5	197	10		5	197	2		5	197	12		5	197	2		5	197
5	198	18		5	198	21		5	198	13		5	198	7		5	198	8		5	198	1		5	198
5	199	26		5	199	20		5	199	7		5	199	3		5	199	10		5	199	4		5	199
5	200	27		5	200	37		5	200	7		5	200	4		5	200	9		5	200	1		5	200
5	201	25		5	201	34		5	201	11		5	201	2		5	201	9		5	201	3		5	201
5	202	14		5	202	25		5	202	12		5	202	6		5	202	6		5	202	3		5	202
5	203	25		5	203	20		5	203	12		5	203	3		5	203	4		5	203	5		5	203
5	204	21		5	204	32		5	204	19		5	204	0		5	204	5		5	204	4		5	204
5	205	25		5	205	36		5	205	16		5	205	1		5	205	10		5	205	3		5	205
5	206	48		5	206	41		5	206	19		5	206	4		5	206	12		5	206	4		5	206
5	207	29		5	207	44		5	207	17		5	207	5		5	207	16		5	207	2		5	207
5	208	36		5	208	45		5	208	14		5	208	8		5	208	17		5	208	6		5	208
5	209	36		5	209	42		5	209	15		5	209	6		5	209	14		5	209	9		5	209
5	210	44		5	210	48		5	210	24		5	210	5		5	210	16		5	210	11		5	210
5	211	51		5	211	63		5	211	14		5	211	9		5	211	16		5	211	12		5	211
5	212	48		5	212	34		5	212	27		5	212	4		5	212	25		5	212	5		5	212
5	213	42		5	213	57		5	213	24		5	213	9		5	213	18		5	213	10		5	213
5	214	61		5	214	50		5	214	26		5	214	14		5	214	24		5	214	15		5	214
5	215	56		5	215	62		5	215	23		5	215	12		5	215	17		5	215	10		5	215
5	216	79		5	216	69		5	216	15		5	216	19		5	216	24		5	216	17		5	216
5	217	66		5	217	86		5	217	27		5	217	9		5	217	26		5	217	9		5	217
5	218	64		5	218	94		5	218	27		5	218	6		5	218	26		5	218	9		5	218
5	219	75		5	219	79		5	219	36		5	219	12		5	219	22		5	219	17		5	219
5	220	96		5	220	89		5	220	26		5	220	15		5	220	29		5	220	13		5	220
5	221	77		5	221	101		5	221	37		5	221	19		5	221	24		5	221	14		5	221
5	222	84		5	222	101		5	222	30		5	222	18		5	222	33		5	222	15		5	222
5	223	99		5	223	106		5	223	30		5	223	24		5	223	39		5	223	18		5	223
5	224	104		5	224	108		5	224	34		5	224	15		5	224	39		5	224	18		5	224
5	225	109		5	225	116		5	225	32		5	225	13		5	225	35		5	225	21		5	225
5	226	124		5	226	125		5	226	47		5	226	32		5	226	34		5	226	26		5	226
5	227	147		5	227	131		5	227	40		5	227	41		5	227	43		5	227	30		5	227
5	228	148		5	228	104		5	228	50		5	228	22		5	228	47		5	228	37		5	228
5	229	151		5	229	122		5	229	38		5	229	41		5	229	57		5	229	21		5	229
5	230	165		5	230	150		5	230	38		5	230	41		5	230	44		5	230	38		5	230
5	231	154		5	231	177		5	231	49		5	231	61		5	231	49		5	231	45		5	231
5	232	200		5	232	158		5	232	56		5	232	57		5	232	23		5	232	48		5	232
5	233	182		5	233	173		5	233	50		5	233	58		5	233	8		5	233	53		5	233
5	234	222		5	234	188		5	234	55		5	234	80		5	234	12		5	234	55		5	234
5	235	217		5	235	186		5	235	68		5	235	97		5	235	7		5	235	60		5	235
5	236	222		5	236	187		5	236	79		5	236	92		5	236	6		5	236	56		5	236
5	237	206		5	237	220		5	237	81		5	237	93		5	237	6		5	237	80		5	237
5	238	286		5	238	224		5	238	60		5	238	117		5	238	10		5	238	79		5	238
5	239	237		5	239	82		5	239	6		5	239	126		5	239	13		5	239	99		5	239
5	240	263		5	240	44		5	240	11		5	240	134		5	240	12		5	240	58		5	240
5	241	48		5	241	29		5	241	14		5	241	170		5	241	10		5	241	17		5	241
5	242	34		5	242	43		5	242	15		5	242	119		5	242	18		5	242	13		5	242
5	243	31		5	243	52		5	243	15		5	243	35		5	243	18		5	243	21		5	243
5	244	37		5	244	39		5	244	9		5	244	55		5	244	20		5	244	21		5	244
5	245	40		5	245	43		5	245	11		5	245	47		5	245	16		5	245	21		5	245
5	246	52		5	246	34		5	246	16		5	246	57		5	246	23		5	246	29		5	246
5	247	43		5	247	33		5	247	21		5	247	72		5	247	25		5	247	30		5	247
5	248	37		5	248	45		5	248	20		5	248	88		5	248	34		5	248	39		5	248
5	249	46		5	249	35		5	249	18		5	249	75		5	249	32		5	249	43		5	249
5	250	48		5	250	42		5	250	21		5	250	105		5	250	26		5	250	46		5	250
5	251	63		5	251	53		5	251	27		5	251	93		5	251	28		5	251	31		5	251
5	252	73		5	252	61		5	252	28		5	252	117		5	252	36		5	252	51		5	252
5	253	99		5	253	108		5	253	27		5	253	140		5	253	44		5	253	52		5	253
5	254	146		5	254	144		5	254	48		5	254	201		5	254	54		5	254	114		5	254
5	255	376		5	255	432		5	255	120		5	255	439		5	255	175		5	255	248		5	255
6	0	0		6	0	0		6	0	0		6	0	0		6	0	0		6	0	0		6	0		New
6	1	0		6	1	0		6	1	0		6	1	0		6	1	0		6	1	0		6	1
6	2	0		6	2	0		6	2	0		6	2	0		6	2	0		6	2	0		6	2
6	3	0		6	3	0		6	3	0		6	3	0		6	3	0		6	3	0		6	3
6	4	0		6	4	0		6	4	0		6	4	0		6	4	0		6	4	0		6	4
6	5	0		6	5	0		6	5	0		6	5	0		6	5	0		6	5	0		6	5
6	6	0		6	6	0		6	6	0		6	6	0		6	6	0		6	6	0		6	6
6	7	0		6	7	0		6	7	0		6	7	0		6	7	0		6	7	0		6	7
6	8	0		6	8	0		6	8	0		6	8	0		6	8	0		6	8	0		6	8
6	9	0		6	9	0		6	9	0		6	9	0		6	9	0		6	9	0		6	9
6	10	0		6	10	0		6	10	0		6	10	0		6	10	0		6	10	0		6	10
6	11	0		6	11	0		6	11	0		6	11	0		6	11	0		6	11	0		6	11
6	12	0		6	12	0		6	12	0		6	12	0		6	12	0		6	12	0		6	12
6	13	1		6	13	0		6	13	0		6	13	0		6	13	0		6	13	0		6	13
6	14	0		6	14	0		6	14	0		6	14	0		6	14	0		6	14	0		6	14
6	15	1		6	15	0		6	15	0		6	15	0		6	15	0		6	15	0		6	15
6	16	0		6	16	0		6	16	0		6	16	0		6	16	0		6	16	0		6	16
6	17	0		6	17	0		6	17	0		6	17	0		6	17	0		6	17	0		6	17
6	18	0		6	18	0		6	18	0		6	18	0		6	18	0		6	18	0		6	18
6	19	0		6	19	0		6	19	0		6	19	0		6	19	0		6	19	0		6	19
6	20	0		6	20	0		6	20	0		6	20	0		6	20	0		6	20	0		6	20
6	21	0		6	21	0		6	21	0		6	21	0		6	21	0		6	21	0		6	21
6	22	0		6	22	0		6	22	0		6	22	0		6	22	0		6	22	0		6	22
6	23	0		6	23	0		6	23	0		6	23	0		6	23	0		6	23	0		6	23
6	24	0		6	24	0		6	24	0		6	24	0		6	24	0		6	24	0		6	24
6	25	0		6	25	0		6	25	0		6	25	0		6	25	0		6	25	0		6	25
6	26	0		6	26	0		6	26	0		6	26	0		6	26	0		6	26	0		6	26
6	27	0		6	27	0		6	27	0		6	27	0		6	27	0		6	27	0		6	27
6	28	0		6	28	0		6	28	0		6	28	0		6	28	0		6	28	0		6	28
6	29	0		6	29	0		6	29	0		6	29	0		6	29	0		6	29	0		6	29
6	30	1		6	30	0		6	30	0		6	30	0		6	30	0		6	30	0		6	30
6	31	0		6	31	0		6	31	0		6	31	0		6	31	0		6	31	0		6	31
6	32	0		6	32	0		6	32	0		6	32	0		6	32	0		6	32	0		6	32
6	33	0		6	33	0		6	33	1		6	33	0		6	33	0		6	33	0		6	33
6	34	0		6	34	1		6	34	0		6	34	0		6	34	0		6	34	0		6	34
6	35	0		6	35	0		6	35	0		6	35	0		6	35	0		6	35	0		6	35
6	36	0		6	36	0		6	36	0		6	36	0		6	36	0		6	36	0		6	36
6	37	0		6	37	0		6	37	0		6	37	0		6	37	0		6	37	0		6	37
6	38	0		6	38	0		6	38	0		6	38	0		6	38	0		6	38	0		6	38
6	39	0		6	39	0		6	39	0		6	39	0		6	39	0		6	39	0		6	39
6	40	0		6	40	0		6	40	0		6	40	0		6	40	0		6	40	0		6	40
6	41	0		6	41	0		6	41	0		6	41	0		6	41	0		6	41	0		6	41
6	42	1		6	42	0		6	42	0		6	42	0		6	42	0		6	42	0		6	42
6	43	0		6	43	0		6	43	0		6	43	0		6	43	0		6	43	0		6	43
6	44	0		6	44	0		6	44	0		6	44	0		6	44	0		6	44	0		6	44
6	45	1		6	45	0		6	45	0		6	45	0		6	45	0		6	45	0		6	45
6	46	0		6	46	0		6	46	0		6	46	0		6	46	0		6	46	1		6	46
6	47	0		6	47	0		6	47	0		6	47	0		6	47	0		6	47	0		6	47
6	48	0		6	48	2		6	48	0		6	48	0		6	48	0		6	48	0		6	48
6	49	0		6	49	0		6	49	0		6	49	0		6	49	0		6	49	0		6	49
6	50	0		6	50	0		6	50	0		6	50	0		6	50	0		6	50	0		6	50
6	51	3		6	51	0		6	51	0		6	51	0		6	51	0		6	51	0		6	51
6	52	0		6	52	0		6	52	0		6	52	0		6	52	0		6	52	0		6	52
6	53	0		6	53	0		6	53	0		6	53	0		6	53	0		6	53	0		6	53
6	54	0		6	54	0		6	54	0		6	54	0		6	54	0		6	54	0		6	54
6	55	0		6	55	0		6	55	0		6	55	0		6	55	1		6	55	0		6	55
6	56	0		6	56	0		6	56	0		6	56	0		6	56	0		6	56	0		6	56
6	57	0		6	57	0		6	57	0		6	57	0		6	57	0		6	57	0		6	57
6	58	0		6	58	0		6	58	0		6	58	0		6	58	0		6	58	0		6	58
6	59	0		6	59	0		6	59	0		6	59	0		6	59	1		6	59	0		6	59
6	60	0		6	60	1		6	60	0		6	60	0		6	60	0		6	60	0		6	60
6	61	0		6	61	0		6	61	0		6	61	0		6	61	0		6	61	0		6	61
6	62	0		6	62	0		6	62	0		6	62	0		6	62	0		6	62	0		6	62
6	63	0		6	63	0		6	63	0		6	63	0		6	63	0		6	63	0		6	63
6	64	0		6	64	0		6	64	0		6	64	0		6	64	0		6	64	1		6	64
6	65	0		6	65	0		6	65	0		6	65	0		6	65	0		6	65	0		6	65
6	66	0		6	66	0		6	66	0		6	66	0		6	66	0		6	66	0		6	66
6	67	0		6	67	1		6	67	0		6	67	0		6	67	0		6	67	0		6	67
6	68	0		6	68	1		6	68	0		6	68	0		6	68	0		6	68	0		6	68
6	69	1		6	69	0		6	69	0		6	69	0		6	69	0		6	69	0		6	69
6	70	0		6	70	0		6	70	0		6	70	0		6	70	0		6	70	0		6	70
6	71	0		6	71	1		6	71	0		6	71	0		6	71	0		6	71	0		6	71
6	72	0		6	72	1		6	72	0		6	72	0		6	72	0		6	72	0		6	72
6	73	0		6	73	0		6	73	0		6	73	0		6	73	1		6	73	0		6	73
6	74	0		6	74	0		6	74	0		6	74	0		6	74	0		6	74	0		6	74
6	75	0		6	75	0		6	75	0		6	75	0		6	75	1		6	75	0		6	75
6	76	0		6	76	0		6	76	0		6	76	0		6	76	0		6	76	0		6	76
6	77	0		6	77	0		6	77	0		6	77	0		6	77	0		6	77	0		6	77
6	78	0		6	78	0		6	78	0		6	78	0		6	78	0		6	78	0		6	78
6	79	0		6	79	0		6	79	0		6	79	0		6	79	0		6	79	0		6	79
6	80	0		6	80	0		6	80	0		6	80	0		6	80	0		6	80	0		6	80
6	81	0		6	81	0		6	81	0		6	81	0		6	81	0		6	81	0		6	81
6	82	0		6	82	0		6	82	0		6	82	0		6	82	0		6	82	1		6	82
6	83	0		6	83	0		6	83	0		6	83	0		6	83	0		6	83	0		6	83
6	84	0		6	84	0		6	84	1		6	84	0		6	84	0		6	84	0		6	84
6	85	0		6	85	0		6	85	0		6	85	0		6	85	0		6	85	0		6	85
6	86	0		6	86	0		6	86	0		6	86	0		6	86	0		6	86	0		6	86
6	87	1		6	87	1		6	87	0		6	87	1		6	87	0		6	87	0		6	87
6	88	0		6	88	0		6	88	0		6	88	0		6	88	1		6	88	0		6	88
6	89	0		6	89	0		6	89	0		6	89	0		6	89	0		6	89	0		6	89
6	90	0		6	90	0		6	90	0		6	90	0		6	90	0		6	90	0		6	90
6	91	0		6	91	0		6	91	0		6	91	0		6	91	1		6	91	0		6	91
6	92	0		6	92	0		6	92	0		6	92	0		6	92	0		6	92	0		6	92
6	93	2		6	93	0		6	93	0		6	93	0		6	93	0		6	93	0		6	93
6	94	0		6	94	0		6	94	0		6	94	0		6	94	0		6	94	0		6	94
6	95	1		6	95	0		6	95	0		6	95	0		6	95	0		6	95	0		6	95
6	96	1		6	96	0		6	96	0		6	96	0		6	96	0		6	96	1		6	96
6	97	1		6	97	0		6	97	1		6	97	0		6	97	0		6	97	0		6	97
6	98	0		6	98	0		6	98	0		6	98	0		6	98	1		6	98	0		6	98
6	99	0		6	99	0		6	99	1		6	99	0		6	99	0		6	99	0		6	99
6	100	1		6	100	0		6	100	0		6	100	0		6	100	0		6	100	0		6	100
6	101	0		6	101	0		6	101	0		6	101	1		6	101	0		6	101	0		6	101
6	102	3		6	102	0		6	102	0		6	102	0		6	102	0		6	102	0		6	102
6	103	2		6	103	0		6	103	0		6	103	0		6	103	1		6	103	0		6	103
6	104	3		6	104	0		6	104	0		6	104	0		6	104	0		6	104	0		6	104
6	105	2		6	105	0		6	105	0		6	105	0		6	105	0		6	105	0		6	105
6	106	0		6	106	0		6	106	0		6	106	0		6	106	0		6	106	0		6	106
6	107	0		6	107	0		6	107	0		6	107	0		6	107	0		6	107	0		6	107
6	108	1		6	108	1		6	108	0		6	108	0		6	108	2		6	108	0		6	108
6	109	1		6	109	0		6	109	0		6	109	0		6	109	0		6	109	0		6	109
6	110	2		6	110	0		6	110	0		6	110	0		6	110	0		6	110	0		6	110
6	111	1		6	111	1		6	111	0		6	111	0		6	111	0		6	111	0		6	111
6	112	2		6	112	0		6	112	1		6	112	0		6	112	0		6	112	0		6	112
6	113	0		6	113	1		6	113	0		6	113	0		6	113	3		6	113	0		6	113
6	114	0		6	114	0		6	114	0		6	114	0		6	114	2		6	114	0		6	114
6	115	2		6	115	0		6	115	0		6	115	0		6	115	1		6	115	0		6	115
6	116	0		6	116	0		6	116	0		6	116	0		6	116	0		6	116	1		6	116
6	117	1		6	117	0		6	117	0		6	117	0		6	117	0		6	117	0		6	117
6	118	0		6	118	2		6	118	0		6	118	0		6	118	0		6	118	1		6	118
6	119	1		6	119	0		6	119	0		6	119	0		6	119	0		6	119	0		6	119
6	120	1		6	120	0		6	120	1		6	120	0		6	120	0		6	120	0		6	120
6	121	0		6	121	2		6	121	0		6	121	0		6	121	0		6	121	0		6	121
6	122	0		6	122	0		6	122	1		6	122	0		6	122	0		6	122	0		6	122
6	123	1		6	123	0		6	123	0		6	123	0		6	123	0		6	123	0		6	123
6	124	1		6	124	0		6	124	0		6	124	0		6	124	0		6	124	1		6	124
6	125	0		6	125	0		6	125	0		6	125	0		6	125	0		6	125	1		6	125
6	126	1		6	126	0		6	126	0		6	126	0		6	126	1		6	126	0		6	126
6	127	1		6	127	1		6	127	0		6	127	0		6	127	0		6	127	0		6	127
6	128	0		6	128	1		6	128	0		6	128	0		6	128	1		6	128	0		6	128
6	129	1		6	129	1		6	129	0		6	129	0		6	129	1		6	129	0		6	129
6	130	1		6	130	1		6	130	0		6	130	0		6	130	0		6	130	0		6	130
6	131	0		6	131	1		6	131	0		6	131	0		6	131	0		6	131	0		6	131
6	132	1		6	132	2		6	132	0		6	132	0		6	132	1		6	132	2		6	132
6	133	0		6	133	0		6	133	0		6	133	0		6	133	0		6	133	0		6	133
6	134	1		6	134	1		6	134	0		6	134	0		6	134	0		6	134	0		6	134
6	135	2		6	135	3		6	135	0		6	135	0		6	135	0		6	135	1		6	135
6	136	1		6	136	2		6	136	0		6	136	0		6	136	1		6	136	0		6	136
6	137	2		6	137	1		6	137	0		6	137	0		6	137	0		6	137	1		6	137
6	138	1		6	138	0		6	138	0		6	138	0		6	138	1		6	138	0		6	138
6	139	1		6	139	1		6	139	0		6	139	0		6	139	0		6	139	0		6	139
6	140	1		6	140	1		6	140	1		6	140	0		6	140	1		6	140	0		6	140
6	141	1		6	141	3		6	141	0		6	141	0		6	141	1		6	141	0		6	141
6	142	1		6	142	0		6	142	0		6	142	0		6	142	0		6	142	0		6	142
6	143	1		6	143	1		6	143	3		6	143	0		6	143	0		6	143	0		6	143
6	144	1		6	144	0		6	144	0		6	144	0		6	144	2		6	144	0		6	144
6	145	0		6	145	0		6	145	0		6	145	0		6	145	1		6	145	0		6	145
6	146	2		6	146	1		6	146	0		6	146	0		6	146	1		6	146	0		6	146
6	147	0		6	147	3		6	147	1		6	147	0		6	147	0		6	147	1		6	147
6	148	2		6	148	1		6	148	0		6	148	0		6	148	0		6	148	0		6	148
6	149	1		6	149	0		6	149	0		6	149	0		6	149	1		6	149	0		6	149
6	150	0		6	150	2		6	150	2		6	150	1		6	150	0		6	150	0		6	150
6	151	1		6	151	1		6	151	1		6	151	0		6	151	0		6	151	0		6	151
6	152	1		6	152	2		6	152	1		6	152	1		6	152	1		6	152	0		6	152
6	153	1		6	153	2		6	153	2		6	153	0		6	153	1		6	153	0		6	153
6	154	2		6	154	4		6	154	2		6	154	0		6	154	1		6	154	1		6	154
6	155	2		6	155	1		6	155	0		6	155	0		6	155	2		6	155	1		6	155
6	156	1		6	156	2		6	156	0		6	156	2		6	156	4		6	156	0		6	156
6	157	2		6	157	4		6	157	0		6	157	0		6	157	1		6	157	0		6	157
6	158	4		6	158	2		6	158	0		6	158	0		6	158	0		6	158	0		6	158
6	159	4		6	159	5		6	159	0		6	159	0		6	159	0		6	159	0		6	159
6	160	2		6	160	3		6	160	1		6	160	0		6	160	0		6	160	1		6	160
6	161	4		6	161	2		6	161	2		6	161	2		6	161	4		6	161	0		6	161
6	162	1		6	162	3		6	162	0		6	162	0		6	162	2		6	162	0		6	162
6	163	3		6	163	6		6	163	2		6	163	0		6	163	2		6	163	0		6	163
6	164	3		6	164	4		6	164	0		6	164	0		6	164	1		6	164	0		6	164
6	165	1		6	165	1		6	165	2		6	165	0		6	165	1		6	165	1		6	165
6	166	2		6	166	5		6	166	1		6	166	1		6	166	1		6	166	3		6	166
6	167	5		6	167	2		6	167	1		6	167	0		6	167	3		6	167	0		6	167
6	168	4		6	168	5		6	168	0		6	168	1		6	168	2		6	168	0		6	168
6	169	6		6	169	3		6	169	2		6	169	2		6	169	0		6	169	0		6	169
6	170	4		6	170	5		6	170	2		6	170	0		6	170	1		6	170	0		6	170
6	171	0		6	171	6		6	171	4		6	171	2		6	171	0		6	171	1		6	171
6	172	4		6	172	1		6	172	2		6	172	0		6	172	1		6	172	0		6	172
6	173	6		6	173	5		6	173	2		6	173	1		6	173	3		6	173	2		6	173
6	174	4		6	174	2		6	174	1		6	174	0		6	174	4		6	174	1		6	174
6	175	2		6	175	5		6	175	1		6	175	3		6	175	0		6	175	1		6	175
6	176	5		6	176	4		6	176	4		6	176	0		6	176	2		6	176	1		6	176
6	177	4		6	177	5		6	177	4		6	177	0		6	177	3		6	177	1		6	177
6	178	2		6	178	5		6	178	3		6	178	1		6	178	3		6	178	0		6	178
6	179	4		6	179	9		6	179	4		6	179	0		6	179	3		6	179	0		6	179
6	180	7		6	180	6		6	180	7		6	180	0		6	180	4		6	180	1		6	180
6	181	6		6	181	6		6	181	3		6	181	0		6	181	0		6	181	2		6	181
6	182	5		6	182	9		6	182	4		6	182	2		6	182	2		6	182	0		6	182
6	183	6		6	183	6		6	183	6		6	183	1		6	183	1		6	183	2		6	183
6	184	6		6	184	10		6	184	3		6	184	2		6	184	4		6	184	2		6	184
6	185	5		6	185	10		6	185	5		6	185	2		6	185	5		6	185	0		6	185
6	186	9		6	186	5		6	186	3		6	186	5		6	186	5		6	186	3		6	186
6	187	9		6	187	14		6	187	4		6	187	1		6	187	3		6	187	0		6	187
6	188	7		6	188	11		6	188	3		6	188	3		6	188	4		6	188	1		6	188
6	189	5		6	189	10		6	189	1		6	189	1		6	189	2		6	189	0		6	189
6	190	11		6	190	17		6	190	2		6	190	3		6	190	3		6	190	2		6	190
6	191	10		6	191	10		6	191	4		6	191	1		6	191	5		6	191	1		6	191
6	192	6		6	192	12		6	192	4		6	192	1		6	192	4		6	192	1		6	192
6	193	15		6	193	16		6	193	8		6	193	3		6	193	3		6	193	0		6	193
6	194	13		6	194	14		6	194	10		6	194	3		6	194	5		6	194	1		6	194
6	195	14		6	195	16		6	195	5		6	195	2		6	195	4		6	195	1		6	195
6	196	12		6	196	16		6	196	7		6	196	3		6	196	3		6	196	1		6	196
6	197	14		6	197	17		6	197	5		6	197	4		6	197	9		6	197	3		6	197
6	198	10		6	198	19		6	198	5		6	198	1		6	198	9		6	198	2		6	198
6	199	20		6	199	13		6	199	10		6	199	2		6	199	6		6	199	2		6	199
6	200	18		6	200	19		6	200	13		6	200	1		6	200	5		6	200	3		6	200
6	201	13		6	201	22		6	201	8		6	201	1		6	201	3		6	201	3		6	201
6	202	15		6	202	17		6	202	9		6	202	1		6	202	3		6	202	3		6	202
6	203	16		6	203	22		6	203	10		6	203	4		6	203	9		6	203	2		6	203
6	204	22		6	204	22		6	204	14		6	204	0		6	204	6		6	204	4		6	204
6	205	38		6	205	16		6	205	13		6	205	9		6	205	7		6	205	3		6	205
6	206	18		6	206	30		6	206	16		6	206	3		6	206	12		6	206	4		6	206
6	207	21		6	207	29		6	207	10		6	207	5		6	207	6		6	207	4		6	207
6	208	22		6	208	25		6	208	6		6	208	5		6	208	8		6	208	8		6	208
6	209	36		6	209	28		6	209	15		6	209	6		6	209	8		6	209	2		6	209
6	210	27		6	210	31		6	210	15		6	210	5		6	210	11		6	210	4		6	210
6	211	29		6	211	24		6	211	15		6	211	5		6	211	10		6	211	4		6	211
6	212	31		6	212	33		6	212	13		6	212	3		6	212	7		6	212	6		6	212
6	213	38		6	213	45		6	213	17		6	213	7		6	213	20		6	213	7		6	213
6	214	34		6	214	48		6	214	19		6	214	8		6	214	14		6	214	6		6	214
6	215	33		6	215	52		6	215	16		6	215	8		6	215	14		6	215	13		6	215
6	216	54		6	216	58		6	216	26		6	216	18		6	216	14		6	216	14		6	216
6	217	45		6	217	54		6	217	9		6	217	7		6	217	18		6	217	10		6	217
6	218	56		6	218	56		6	218	17		6	218	8		6	218	22		6	218	8		6	218
6	219	64		6	219	54		6	219	19		6	219	8		6	219	22		6	219	11		6	219
6	220	53		6	220	60		6	220	19		6	220	14		6	220	26		6	220	7		6	220
6	221	62		6	221	63		6	221	21		6	221	11		6	221	23		6	221	12		6	221
6	222	61		6	222	63		6	222	34		6	222	14		6	222	24		6	222	16		6	222
6	223	75		6	223	81		6	223	21		6	223	16		6	223	30		6	223	19		6	223
6	224	69		6	224	81		6	224	29		6	224	24		6	224	18		6	224	18		6	224
6	225	80		6	225	88		6	225	24		6	225	23		6	225	24		6	225	17		6	225
6	226	94		6	226	72		6	226	35		6	226	22		6	226	24		6	226	23		6	226
6	227	87		6	227	85		6	227	33		6	227	16		6	227	34		6	227	24		6	227
6	228	121		6	228	107		6	228	30		6	228	24		6	228	42		6	228	21		6	228
6	229	101		6	229	94		6	229	46		6	229	35		6	229	36		6	229	24		6	229
6	230	100		6	230	100		6	230	32		6	230	44		6	230	33		6	230	21		6	230
6	231	106		6	231	133		6	231	39		6	231	38		6	231	30		6	231	47		6	231
6	232	131		6	232	104		6	232	31		6	232	33		6	232	24		6	232	44		6	232
6	233	125		6	233	120		6	233	48		6	233	48		6	233	12		6	233	40		6	233
6	234	129		6	234	132		6	234	50		6	234	47		6	234	10		6	234	31		6	234
6	235	161		6	235	121		6	235	61		6	235	61		6	235	9		6	235	38		6	235
6	236	177		6	236	125		6	236	47		6	236	76		6	236	9		6	236	60		6	236
6	237	162		6	237	141		6	237	57		6	237	77		6	237	8		6	237	51		6	237
6	238	169		6	238	153		6	238	38		6	238	74		6	238	16		6	238	55		6	238
6	239	176		6	239	66		6	239	6		6	239	108		6	239	11		6	239	52		6	239
6	240	169		6	240	26		6	240	10		6	240	89		6	240	12		6	240	38		6	240
6	241	48		6	241	41		6	241	9		6	241	102		6	241	14		6	241	9		6	241
6	242	41		6	242	32		6	242	6		6	242	68		6	242	23		6	242	8		6	242
6	243	31		6	243	44		6	243	13		6	243	38		6	243	14		6	243	18		6	243
6	244	43		6	244	41		6	244	11		6	244	54		6	244	18		6	244	17		6	244
6	245	35		6	245	46		6	245	15		6	245	46		6	245	14		6	245	15		6	245
6	246	50		6	246	45		6	246	17		6	246	54		6	246	23		6	246	23		6	246
6	247	34		6	247	52		6	247	16		6	247	64		6	247	25		6	247	35		6	247
6	248	43		6	248	29		6	248	20		6	248	67		6	248	24		6	248	43		6	248
6	249	51		6	249	48		6	249	19		6	249	86		6	249	27		6	249	39		6	249
6	250	55		6	250	40		6	250	19		6	250	87		6	250	46		6	250	47		6	250
6	251	49		6	251	70		6	251	13		6	251	100		6	251	38		6	251	48		6	251
6	252	46		6	252	70		6	252	20		6	252	101		6	252	41		6	252	43		6	252
6	253	87		6	253	97		6	253	36		6	253	104		6	253	44		6	253	57		6	253
6	254	129		6	254	131		6	254	51		6	254	179		6	254	52		6	254	123		6	254
6	255	383		6	255	436		6	255	124		6	255	466		6	255	128		6	255	267		6	255
7	0	0		7	0	0		7	0	0		7	0	0		7	0	0		7	0	0		7	0		New
7	1	0		7	1	0		7	1	0		7	1	0		7	1	0		7	1	0		7	1
7	2	0		7	2	0		7	2	0		7	2	0		7	2	0		7	2	0		7	2
7	3	0		7	3	0		7	3	0		7	3	0		7	3	0		7	3	0		7	3
7	4	0		7	4	0		7	4	0		7	4	0		7	4	0		7	4	0		7	4
7	5	0		7	5	0		7	5	0		7	5	0		7	5	0		7	5	0		7	5
7	6	0		7	6	0		7	6	0		7	6	0		7	6	0		7	6	0		7	6
7	7	0		7	7	0		7	7	0		7	7	0		7	7	0		7	7	0		7	7
7	8	0		7	8	0		7	8	0		7	8	0		7	8	0		7	8	0		7	8
7	9	0		7	9	0		7	9	0		7	9	0		7	9	0		7	9	0		7	9
7	10	0		7	10	0		7	10	0		7	10	0		7	10	0		7	10	0		7	10
7	11	0		7	11	0		7	11	0		7	11	0		7	11	0		7	11	0		7	11
7	12	0		7	12	0		7	12	0		7	12	0		7	12	0		7	12	0		7	12
7	13	0		7	13	0		7	13	0		7	13	0		7	13	0		7	13	0		7	13
7	14	0		7	14	0		7	14	0		7	14	0		7	14	0		7	14	0		7	14
7	15	0		7	15	0		7	15	0		7	15	0		7	15	0		7	15	0		7	15
7	16	0		7	16	0		7	16	0		7	16	0		7	16	0		7	16	0		7	16
7	17	0		7	17	0		7	17	0		7	17	0		7	17	0		7	17	0		7	17
7	18	0		7	18	0		7	18	0		7	18	0		7	18	0		7	18	0		7	18
7	19	0		7	19	0		7	19	0		7	19	0		7	19	0		7	19	0		7	19
7	20	0		7	20	0		7	20	0		7	20	0		7	20	0		7	20	0		7	20
7	21	0		7	21	0		7	21	0		7	21	0		7	21	0		7	21	0		7	21
7	22	0		7	22	0		7	22	0		7	22	0		7	22	0		7	22	0		7	22
7	23	0		7	23	0		7	23	0		7	23	0		7	23	0		7	23	0		7	23
7	24	0		7	24	0		7	24	0		7	24	0		7	24	0		7	24	0		7	24
7	25	0		7	25	0		7	25	0		7	25	0		7	25	0		7	25	0		7	25
7	26	0		7	26	0		7	26	0		7	26	0		7	26	0		7	26	0		7	26
7	27	0		7	27	0		7	27	0		7	27	0		7	27	0		7	27	0		7	27
7	28	0		7	28	0		7	28	0		7	28	0		7	28	0		7	28	0		7	28
7	29	0		7	29	0		7	29	0		7	29	0		7	29	0		7	29	0		7	29
7	30	0		7	30	0		7	30	0		7	30	0		7	30	0		7	30	0		7	30
7	31	0		7	31	0		7	31	0		7	31	0		7	31	0		7	31	0		7	31
7	32	0		7	32	0		7	32	0		7	32	0		7	32	1		7	32	0		7	32
7	33	0		7	33	0		7	33	0		7	33	0		7	33	0		7	33	0		7	33
7	34	0		7	34	0		7	34	0		7	34	0		7	34	0		7	34	0		7	34
7	35	0		7	35	0		7	35	0		7	35	0		7	35	0		7	35	0		7	35
7	36	0		7	36	0		7	36	0		7	36	0		7	36	0		7	36	0		7	36
7	37	0		7	37	0		7	37	0		7	37	0		7	37	0		7	37	0		7	37
7	38	0		7	38	0		7	38	0		7	38	0		7	38	0		7	38	0		7	38
7	39	0		7	39	0		7	39	0		7	39	0		7	39	0		7	39	0		7	39
7	40	0		7	40	0		7	40	0		7	40	0		7	40	0		7	40	0		7	40
7	41	0		7	41	0		7	41	0		7	41	0		7	41	0		7	41	0		7	41
7	42	0		7	42	0		7	42	0		7	42	0		7	42	0		7	42	0		7	42
7	43	0		7	43	0		7	43	0		7	43	0		7	43	0		7	43	0		7	43
7	44	0		7	44	0		7	44	0		7	44	0		7	44	1		7	44	0		7	44
7	45	0		7	45	0		7	45	0		7	45	0		7	45	0		7	45	0		7	45
7	46	0		7	46	0		7	46	0		7	46	0		7	46	0		7	46	0		7	46
7	47	0		7	47	0		7	47	0		7	47	0		7	47	0		7	47	0		7	47
7	48	0		7	48	0		7	48	0		7	48	0		7	48	0		7	48	0		7	48
7	49	0		7	49	0		7	49	0		7	49	0		7	49	0		7	49	0		7	49
7	50	0		7	50	0		7	50	0		7	50	0		7	50	0		7	50	0		7	50
7	51	0		7	51	0		7	51	0		7	51	0		7	51	0		7	51	0		7	51
7	52	0		7	52	0		7	52	0		7	52	0		7	52	0		7	52	0		7	52
7	53	0		7	53	0		7	53	0		7	53	0		7	53	0		7	53	0		7	53
7	54	0		7	54	0		7	54	0		7	54	0		7	54	0		7	54	0		7	54
7	55	0		7	55	0		7	55	0		7	55	0		7	55	0		7	55	0		7	55
7	56	0		7	56	0		7	56	0		7	56	0		7	56	0		7	56	0		7	56
7	57	0		7	57	0		7	57	0		7	57	0		7	57	0		7	57	0		7	57
7	58	0		7	58	0		7	58	0		7	58	0		7	58	0		7	58	0		7	58
7	59	1		7	59	0		7	59	0		7	59	0		7	59	0		7	59	0		7	59
7	60	0		7	60	0		7	60	0		7	60	0		7	60	0		7	60	0		7	60
7	61	1		7	61	0		7	61	0		7	61	0		7	61	0		7	61	0		7	61
7	62	0		7	62	0		7	62	0		7	62	0		7	62	0		7	62	0		7	62
7	63	0		7	63	1		7	63	0		7	63	0		7	63	0		7	63	0		7	63
7	64	0		7	64	0		7	64	0		7	64	0		7	64	0		7	64	0		7	64
7	65	0		7	65	0		7	65	0		7	65	0		7	65	0		7	65	0		7	65
7	66	0		7	66	0		7	66	0		7	66	0		7	66	0		7	66	0		7	66
7	67	0		7	67	0		7	67	0		7	67	0		7	67	0		7	67	0		7	67
7	68	0		7	68	0		7	68	0		7	68	0		7	68	0		7	68	0		7	68
7	69	0		7	69	0		7	69	0		7	69	0		7	69	0		7	69	0		7	69
7	70	0		7	70	0		7	70	0		7	70	0		7	70	0		7	70	0		7	70
7	71	0		7	71	0		7	71	0		7	71	0		7	71	0		7	71	0		7	71
7	72	0		7	72	0		7	72	0		7	72	0		7	72	1		7	72	1		7	72
7	73	0		7	73	0		7	73	0		7	73	0		7	73	0		7	73	0		7	73
7	74	0		7	74	0		7	74	0		7	74	0		7	74	0		7	74	0		7	74
7	75	0		7	75	0		7	75	0		7	75	0		7	75	0		7	75	0		7	75
7	76	0		7	76	0		7	76	0		7	76	0		7	76	0		7	76	0		7	76
7	77	0		7	77	0		7	77	0		7	77	1		7	77	0		7	77	0		7	77
7	78	1		7	78	1		7	78	0		7	78	0		7	78	1		7	78	0		7	78
7	79	0		7	79	0		7	79	0		7	79	0		7	79	0		7	79	0		7	79
7	80	0		7	80	0		7	80	0		7	80	0		7	80	0		7	80	0		7	80
7	81	0		7	81	0		7	81	0		7	81	0		7	81	0		7	81	0		7	81
7	82	1		7	82	0		7	82	0		7	82	0		7	82	0		7	82	0		7	82
7	83	0		7	83	0		7	83	0		7	83	0		7	83	0		7	83	0		7	83
7	84	0		7	84	0		7	84	0		7	84	0		7	84	0		7	84	0		7	84
7	85	0		7	85	0		7	85	0		7	85	0		7	85	1		7	85	0		7	85
7	86	0		7	86	0		7	86	0		7	86	0		7	86	2		7	86	0		7	86
7	87	0		7	87	0		7	87	0		7	87	0		7	87	0		7	87	0		7	87
7	88	0		7	88	0		7	88	0		7	88	0		7	88	1		7	88	0		7	88
7	89	0		7	89	0		7	89	0		7	89	0		7	89	0		7	89	0		7	89
7	90	0		7	90	0		7	90	0		7	90	0		7	90	0		7	90	0		7	90
7	91	1		7	91	0		7	91	0		7	91	0		7	91	0		7	91	0		7	91
7	92	0		7	92	0		7	92	0		7	92	0		7	92	0		7	92	0		7	92
7	93	0		7	93	0		7	93	0		7	93	0		7	93	0		7	93	0		7	93
7	94	0		7	94	0		7	94	1		7	94	0		7	94	0		7	94	0		7	94
7	95	0		7	95	0		7	95	0		7	95	0		7	95	0		7	95	0		7	95
7	96	1		7	96	1		7	96	0		7	96	0		7	96	0		7	96	0		7	96
7	97	2		7	97	0		7	97	0		7	97	0		7	97	1		7	97	0		7	97
7	98	1		7	98	0		7	98	0		7	98	0		7	98	0		7	98	0		7	98
7	99	1		7	99	0		7	99	0		7	99	0		7	99	1		7	99	0		7	99
7	100	0		7	100	0		7	100	0		7	100	0		7	100	0		7	100	0		7	100
7	101	0		7	101	0		7	101	0		7	101	0		7	101	0		7	101	0		7	101
7	102	0		7	102	0		7	102	0		7	102	0		7	102	0		7	102	0		7	102
7	103	0		7	103	1		7	103	1		7	103	0		7	103	0		7	103	0		7	103
7	104	0		7	104	0		7	104	0		7	104	0		7	104	0		7	104	0		7	104
7	105	0		7	105	0		7	105	1		7	105	0		7	105	0		7	105	0		7	105
7	106	0		7	106	1		7	106	0		7	106	0		7	106	1		7	106	0		7	106
7	107	1		7	107	0		7	107	0		7	107	0		7	107	0		7	107	0		7	107
7	108	0		7	108	0		7	108	0		7	108	1		7	108	0		7	108	0		7	108
7	109	0		7	109	1		7	109	0		7	109	0		7	109	0		7	109	0		7	109
7	110	0		7	110	0		7	110	0		7	110	0		7	110	0		7	110	0		7	110
7	111	0		7	111	0		7	111	0		7	111	0		7	111	0		7	111	0		7	111
7	112	1		7	112	0		7	112	0		7	112	0		7	112	0		7	112	0		7	112
7	113	0		7	113	0		7	113	0		7	113	0		7	113	1		7	113	0		7	113
7	114	1		7	114	1		7	114	0		7	114	0		7	114	1		7	114	0		7	114
7	115	1		7	115	1		7	115	0		7	115	0		7	115	0		7	115	0		7	115
7	116	1		7	116	0		7	116	0		7	116	1		7	116	0		7	116	0		7	116
7	117	0		7	117	0		7	117	0		7	117	0		7	117	0		7	117	0		7	117
7	118	0		7	118	1		7	118	0		7	118	0		7	118	0		7	118	0		7	118
7	119	1		7	119	1		7	119	0		7	119	0		7	119	1		7	119	0		7	119
7	120	0		7	120	0		7	120	0		7	120	0		7	120	0		7	120	0		7	120
7	121	0		7	121	0		7	121	0		7	121	0		7	121	0		7	121	0		7	121
7	122	1		7	122	0		7	122	0		7	122	0		7	122	1		7	122	0		7	122
7	123	1		7	123	0		7	123	0		7	123	0		7	123	0		7	123	0		7	123
7	124	2		7	124	0		7	124	1		7	124	0		7	124	1		7	124	0		7	124
7	125	0		7	125	3		7	125	0		7	125	0		7	125	0		7	125	0		7	125
7	126	0		7	126	0		7	126	0		7	126	0		7	126	0		7	126	0		7	126
7	127	0		7	127	0		7	127	0		7	127	0		7	127	0		7	127	0		7	127
7	128	0		7	128	0		7	128	0		7	128	0		7	128	1		7	128	0		7	128
7	129	2		7	129	0		7	129	0		7	129	0		7	129	0		7	129	0		7	129
7	130	0		7	130	1		7	130	0		7	130	0		7	130	0		7	130	0		7	130
7	131	0		7	131	2		7	131	0		7	131	0		7	131	0		7	131	0		7	131
7	132	0		7	132	0		7	132	0		7	132	1		7	132	0		7	132	0		7	132
7	133	1		7	133	0		7	133	0		7	133	0		7	133	1		7	133	1		7	133
7	134	2		7	134	0		7	134	0		7	134	0		7	134	0		7	134	0		7	134
7	135	2		7	135	0		7	135	1		7	135	0		7	135	0		7	135	0		7	135
7	136	0		7	136	0		7	136	0		7	136	0		7	136	1		7	136	0		7	136
7	137	1		7	137	0		7	137	0		7	137	0		7	137	0		7	137	2		7	137
7	138	1		7	138	0		7	138	0		7	138	0		7	138	0		7	138	0		7	138
7	139	2		7	139	1		7	139	1		7	139	1		7	139	0		7	139	0		7	139
7	140	0		7	140	3		7	140	0		7	140	0		7	140	0		7	140	0		7	140
7	141	0		7	141	0		7	141	0		7	141	0		7	141	0		7	141	0		7	141
7	142	2		7	142	2		7	142	0		7	142	0		7	142	0		7	142	0		7	142
7	143	0		7	143	3		7	143	0		7	143	0		7	143	0		7	143	0		7	143
7	144	1		7	144	4		7	144	0		7	144	0		7	144	1		7	144	0		7	144
7	145	1		7	145	0		7	145	0		7	145	0		7	145	0		7	145	0		7	145
7	146	1		7	146	2		7	146	2		7	146	1		7	146	0		7	146	1		7	146
7	147	0		7	147	2		7	147	1		7	147	0		7	147	0		7	147	0		7	147
7	148	0		7	148	1		7	148	1		7	148	0		7	148	1		7	148	1		7	148
7	149	3		7	149	2		7	149	0		7	149	0		7	149	0		7	149	0		7	149
7	150	0		7	150	2		7	150	0		7	150	0		7	150	1		7	150	1		7	150
7	151	1		7	151	2		7	151	0		7	151	1		7	151	1		7	151	0		7	151
7	152	3		7	152	2		7	152	3		7	152	0		7	152	0		7	152	2		7	152
7	153	2		7	153	5		7	153	0		7	153	0		7	153	2		7	153	0		7	153
7	154	2		7	154	1		7	154	0		7	154	0		7	154	1		7	154	0		7	154
7	155	1		7	155	0		7	155	0		7	155	0		7	155	1		7	155	0		7	155
7	156	1		7	156	4		7	156	0		7	156	0		7	156	0		7	156	0		7	156
7	157	2		7	157	3		7	157	1		7	157	0		7	157	3		7	157	0		7	157
7	158	0		7	158	5		7	158	1		7	158	0		7	158	3		7	158	1		7	158
7	159	2		7	159	2		7	159	2		7	159	1		7	159	0		7	159	0		7	159
7	160	2		7	160	6		7	160	2		7	160	0		7	160	0		7	160	0		7	160
7	161	0		7	161	2		7	161	0		7	161	1		7	161	1		7	161	0		7	161
7	162	0		7	162	1		7	162	2		7	162	0		7	162	0		7	162	0		7	162
7	163	2		7	163	3		7	163	0		7	163	2		7	163	3		7	163	0		7	163
7	164	4		7	164	5		7	164	0		7	164	0		7	164	0		7	164	1		7	164
7	165	1		7	165	3		7	165	0		7	165	0		7	165	4		7	165	0		7	165
7	166	0		7	166	2		7	166	0		7	166	0		7	166	4		7	166	0		7	166
7	167	1		7	167	2		7	167	2		7	167	0		7	167	3		7	167	0		7	167
7	168	1		7	168	3		7	168	1		7	168	0		7	168	2		7	168	0		7	168
7	169	4		7	169	1		7	169	2		7	169	0		7	169	1		7	169	1		7	169
7	170	5		7	170	4		7	170	0		7	170	1		7	170	0		7	170	0		7	170
7	171	4		7	171	1		7	171	0		7	171	0		7	171	2		7	171	0		7	171
7	172	4		7	172	3		7	172	2		7	172	0		7	172	1		7	172	1		7	172
7	173	3		7	173	5		7	173	1		7	173	0		7	173	2		7	173	0		7	173
7	174	4		7	174	5		7	174	3		7	174	0		7	174	1		7	174	0		7	174
7	175	5		7	175	5		7	175	0		7	175	0		7	175	3		7	175	2		7	175
7	176	0		7	176	7		7	176	3		7	176	0		7	176	1		7	176	2		7	176
7	177	7		7	177	1		7	177	1		7	177	0		7	177	5		7	177	3		7	177
7	178	4		7	178	5		7	178	2		7	178	0		7	178	1		7	178	2		7	178
7	179	4		7	179	7		7	179	3		7	179	0		7	179	1		7	179	1		7	179
7	180	3		7	180	6		7	180	2		7	180	1		7	180	2		7	180	1		7	180
7	181	3		7	181	8		7	181	1		7	181	2		7	181	2		7	181	0		7	181
7	182	7		7	182	10		7	182	3		7	182	0		7	182	4		7	182	0		7	182
7	183	4		7	183	8		7	183	1		7	183	0		7	183	5		7	183	0		7	183
7	184	4		7	184	5		7	184	1		7	184	0		7	184	4		7	184	0		7	184
7	185	6		7	185	4		7	185	6		7	185	0		7	185	1		7	185	3		7	185
7	186	5		7	186	11		7	186	4		7	186	0		7	186	1		7	186	1		7	186
7	187	6		7	187	8		7	187	1		7	187	1		7	187	4		7	187	2		7	187
7	188	6		7	188	7		7	188	5		7	188	0		7	188	2		7	188	1		7	188
7	189	6		7	189	10		7	189	2		7	189	0		7	189	3		7	189	1		7	189
7	190	4		7	190	6		7	190	3		7	190	1		7	190	4		7	190	1		7	190
7	191	6		7	191	10		7	191	9		7	191	0		7	191	6		7	191	1		7	191
7	192	10		7	192	16		7	192	3		7	192	1		7	192	5		7	192	0		7	192
7	193	10		7	193	9		7	193	5		7	193	1		7	193	8		7	193	1		7	193
7	194	8		7	194	16		7	194	3		7	194	2		7	194	5		7	194	2		7	194
7	195	10		7	195	14		7	195	3		7	195	1		7	195	4		7	195	2		7	195
7	196	11		7	196	13		7	196	5		7	196	0		7	196	2		7	196	4		7	196
7	197	5		7	197	14		7	197	8		7	197	3		7	197	4		7	197	3		7	197
7	198	17		7	198	14		7	198	6		7	198	3		7	198	4		7	198	1		7	198
7	199	14		7	199	18		7	199	12		7	199	4		7	199	6		7	199	4		7	199
7	200	17		7	200	17		7	200	10		7	200	4		7	200	2		7	200	4		7	200
7	201	10		7	201	17		7	201	6		7	201	1		7	201	3		7	201	4		7	201
7	202	13		7	202	20		7	202	3		7	202	1		7	202	2		7	202	5		7	202
7	203	23		7	203	20		7	203	4		7	203	1		7	203	6		7	203	3		7	203
7	204	13		7	204	13		7	204	4		7	204	5		7	204	7		7	204	0		7	204
[truncated: 63,539 more rows]
[truncated: 236 more columns]
